# Supplementary material for: 4-Chloro-N′-[(Z)-4-nitro­benzyl­idene]benzohydrazide monohydrate
Source: Acta Crystallogr Sect E Struct Rep Online. 2008 Aug 6;64(Pt 9):o1707. doi: 10.1107/S160053680802446X (PMC2960631; doi:10.1107/S160053680802446X)
Supplement: Supplementary file 2 [file e-64-o1707-Isup2.hkl]

# 
# h,k,l, Fc-squared, Fo-squared, sigma(Fo-squared) and status flag 
# 
data_I
_shelx_title ' patil123m in P2(1)/c (100K)' 
_shelx_refln_list_code          4 
_shelx_F_calc_maximum      283.69 
_exptl_crystal_F_000       664.00 
_reflns_d_resolution_high  0.7696 
 
loop_ 
 _symmetry_equiv_pos_as_xyz 
 'x, y, z' 
 '-x, y+1/2, -z+1/2' 
 '-x, -y, -z' 
 'x, -y-1/2, z-1/2' 
 
_cell_length_a    16.3049 
_cell_length_b     6.8783 
_cell_length_c    12.7209 
_cell_angle_alpha  90.000 
_cell_angle_beta  104.122 
_cell_angle_gamma  90.000 
 
_shelx_F_squared_multiplier     1.000 
 
loop_ 
 _refln_index_h 
 _refln_index_k 
 _refln_index_l 
 _refln_F_squared_calc 
 _refln_F_squared_meas 
 _refln_F_squared_sigma 
 _refln_observed_status 
   1   0   0      247.81       62.61     11.88 o 
   2   0   0     1287.26     1531.27     18.63 o 
   3   0   0       77.01       75.62      4.47 o 
   4   0   0      442.34      451.47      8.05 o 
   5   0   0     3494.44     3921.06     50.15 o 
   6   0   0      280.91      272.11     10.38 o 
   7   0   0     2415.86     2771.10     38.27 o 
   8   0   0        4.79        7.29      2.96 o 
   9   0   0      184.73      239.87      8.52 o 
  10   0   0     3580.51     3940.12     54.45 o 
  11   0   0      158.55      222.85      9.31 o 
  12   0   0     1487.76     1698.21     29.44 o 
  13   0   0     6615.77     7820.80     95.72 o 
  14   0   0     3599.52     4456.04     59.89 o 
  15   0   0      252.71      382.13     16.19 o 
  16   0   0      250.73      286.47     13.39 o 
  17   0   0      915.69     1121.54     32.20 o 
  18   0   0       99.09      115.08     12.84 o 
  19   0   0      143.43      208.56     16.01 o 
  20   0   0      187.22      236.62     19.73 o 
   1   1   0       14.62       12.84      2.34 o 
   2   1   0      389.40      449.62     11.95 o 
   3   1   0      807.22      926.80     13.20 o 
   4   1   0        7.24       11.41      1.84 o 
   5   1   0      983.73     1091.09     12.23 o 
   6   1   0       18.07       41.57      2.65 o 
   7   1   0     1132.92     1316.32     15.52 o 
   8   1   0      759.42      911.94     11.78 o 
   9   1   0      250.16      274.76      6.51 o 
  10   1   0       61.00       73.64      4.33 o 
  11   1   0       89.68      143.81      6.29 o 
  12   1   0     1450.83     1708.81     21.89 o 
  13   1   0      243.11      323.83      9.05 o 
  14   1   0     1501.09     1832.18     24.12 o 
  15   1   0     1099.59     1275.93     19.28 o 
  16   1   0      348.06      394.37     11.68 o 
  17   1   0      227.52      297.58     12.44 o 
  18   1   0       43.78       63.06      7.97 o 
  19   1   0        2.50       -1.34      6.38 o 
  20   1   0      132.52      183.98     16.64 o 
   0   2   0    19860.14    24961.46    529.05 o 
   1   2   0       37.12       55.77      4.36 o 
   2   2   0     1063.97     1258.93     19.31 o 
   3   2   0      414.62      427.55     10.89 o 
   4   2   0        3.29        3.27      2.81 o 
   5   2   0     2513.85     2973.16     49.92 o 
   6   2   0      572.04      772.75     14.06 o 
   7   2   0      187.28      222.91      4.96 o 
   8   2   0       69.44      129.41      4.38 o 
   9   2   0      305.00      328.90      7.41 o 
  10   2   0       45.75       62.72      4.70 o 
  11   2   0        8.03        6.19      3.38 o 
  12   2   0      245.44      331.14     10.36 o 
  13   2   0      717.86      874.78     16.42 o 
  14   2   0      484.95      566.57     13.93 o 
  15   2   0       26.56       23.77      5.43 o 
  16   2   0       59.88       66.83      8.67 o 
  17   2   0       38.68       51.06      7.48 o 
  18   2   0       68.33       80.31      9.24 o 
  19   2   0       17.62       10.18      8.82 o 
  20   2   0        0.01       13.55      9.50 o 
   1   3   0     2003.95     2408.13     43.10 o 
   2   3   0        7.79        0.81      2.36 o 
   3   3   0      478.12      547.96     12.13 o 
   4   3   0      461.54      520.20     11.85 o 
   5   3   0      959.64     1229.40     26.80 o 
   6   3   0      577.56      686.94     17.97 o 
   7   3   0     1948.18     2195.03     36.41 o 
   8   3   0      290.46      380.25      9.37 o 
   9   3   0       41.40       40.39      5.24 o 
  10   3   0      200.25      241.23     10.96 o 
  11   3   0      644.61      654.26     18.80 o 
  12   3   0      821.36      956.35     24.47 o 
  13   3   0      621.03      682.82     22.79 o 
  14   3   0      474.15      539.79     20.81 o 
  15   3   0        6.84       12.89      6.14 o 
  16   3   0        0.41        1.30      6.82 o 
  17   3   0       77.31       74.01     12.06 o 
  18   3   0       65.81       73.74     15.31 o 
  19   3   0       10.77        6.09     13.39 o 
   0   4   0     7900.76    10114.43    181.81 o 
   1   4   0     1980.59     2469.84     46.38 o 
   2   4   0      167.09      223.80      8.86 o 
   3   4   0      255.87      283.90      9.74 o 
   4   4   0      380.99      486.49     12.79 o 
   5   4   0     2673.53     3237.42     51.28 o 
   6   4   0      960.14     1150.39     23.70 o 
   7   4   0      390.31      410.88     15.28 o 
   8   4   0        6.10       10.08      6.08 o 
   9   4   0        7.48       -0.84      5.91 o 
  10   4   0     1077.83     1243.87     38.30 o 
  11   4   0       88.07      111.16     12.28 o 
  12   4   0      672.64      861.23     30.15 o 
  13   4   0      526.78      569.66     24.78 o 
  14   4   0      450.98      524.64     25.02 o 
  15   4   0        8.54        9.41      8.47 o 
  16   4   0      254.05      270.55     36.56 o 
  17   4   0      539.21      630.45     30.13 o 
  18   4   0       17.40       25.91     13.26 o 
   1   5   0      300.35      389.31     12.36 o 
   2   5   0        0.51        0.91      4.00 o 
   3   5   0       77.69       93.07      7.93 o 
   4   5   0       59.76       81.57      7.62 o 
   5   5   0      231.01      273.71     12.20 o 
   6   5   0      641.03      792.59     23.41 o 
   7   5   0       56.18       52.60     10.54 o 
   8   5   0      278.38      342.01     24.34 o 
   9   5   0       39.84       37.33     15.29 o 
  10   5   0      109.75      120.39     18.32 o 
  11   5   0       69.85       77.88     15.57 o 
  12   5   0      186.61      206.50     22.84 o 
  13   5   0      312.46      427.55     30.95 o 
  14   5   0       72.05       61.30     15.36 o 
  15   5   0        0.20       -5.59     10.99 o 
  16   5   0       32.92       16.37     12.87 o 
  17   5   0        5.76       17.20     12.96 o 
   0   6   0       53.38       45.95     11.67 o 
   1   6   0     1759.00     2062.09     44.46 o 
   2   6   0      461.92      556.32     17.85 o 
   3   6   0      212.97      298.58     16.00 o 
   4   6   0      311.79      414.78     19.92 o 
   5   6   0      319.58      416.46     19.43 o 
   6   6   0       50.86       60.56     14.01 o 
   7   6   0       45.39       54.11     13.37 o 
   8   6   0       32.75       24.92     11.62 o 
   9   6   0      176.15      226.11     30.08 o 
  10   6   0      152.22      212.99     22.96 o 
  11   6   0       55.59       90.26     19.35 o 
  12   6   0      898.31      950.48     44.99 o 
  13   6   0      247.84      309.64     44.60 o 
  14   6   0      272.06      330.20     30.21 o 
  15   6   0      419.67      531.18     38.21 o 
   1   7   0      277.91      350.90     17.44 o 
   2   7   0        7.21       15.27      6.32 o 
   3   7   0       78.52      141.17     13.27 o 
   4   7   0      243.17      309.24     24.90 o 
   5   7   0        3.80        3.73     10.48 o 
   6   7   0      398.48      455.24     31.08 o 
   7   7   0      128.82      158.88     20.72 o 
   8   7   0      304.90      430.08     75.72 o 
   9   7   0      595.26      691.20     37.76 o 
  10   7   0       60.14       60.03     32.76 o 
  11   7   0       10.00       13.81     12.21 o 
  12   7   0       73.96      123.10     28.28 o 
   0   8   0        0.04        3.23     11.57 o 
   1   8   0       44.83       71.32     13.93 o 
   2   8   0       44.64       58.75     11.31 o 
   3   8   0       72.75       88.55     14.75 o 
   4   8   0       27.96       33.06     12.46 o 
   5   8   0       14.94       12.86     12.51 o 
   6   8   0       52.86       78.24     15.60 o 
   7   8   0        6.47       18.61     20.27 o 
   8   8   0       47.41       50.16     16.13 o 
   9   8   0        1.26       -4.24     12.72 o 
 -20   1   1       25.54       36.37     12.25 o 
 -19   1   1      311.32      315.33     14.24 o 
 -18   1   1       59.17       52.60      7.12 o 
 -17   1   1      152.92      160.76     10.89 o 
 -16   1   1      283.66      263.79      9.91 o 
 -15   1   1      261.73      283.30     11.33 o 
 -14   1   1      226.04      219.92      9.17 o 
 -13   1   1      338.71      330.24      8.62 o 
 -12   1   1     1100.11     1049.96     15.37 o 
 -11   1   1        0.20        5.74      2.44 o 
 -10   1   1       78.13       74.12      4.04 o 
  -9   1   1      362.96      348.97      7.13 o 
  -8   1   1     1506.94     1307.34     15.03 o 
  -7   1   1      741.70      620.19      8.54 o 
  -6   1   1     3203.73     3030.63     27.37 o 
  -5   1   1        4.47        7.47      1.76 o 
  -4   1   1      426.26      373.55      5.42 o 
  -3   1   1      813.22      832.82     10.39 o 
  -2   1   1     4083.47     3994.29     61.57 o 
  -1   1   1     1078.36      972.88     15.33 o 
   0   1   1        5.87        1.13      2.31 o 
   1   1   1       57.24       69.38      5.16 o 
   2   1   1      363.10      344.12      6.37 o 
   3   1   1      654.12      593.80      7.69 o 
   4   1   1      130.57      131.67      3.48 o 
   5   1   1      588.93      561.88      7.20 o 
   6   1   1     1733.68     1576.22     16.11 o 
   7   1   1     1466.10     1417.95     15.27 o 
   8   1   1      978.41      889.88     12.38 o 
   9   1   1       40.06       48.99      3.65 o 
  10   1   1      341.41      322.24      7.60 o 
  11   1   1     2220.67     2027.40     24.41 o 
  12   1   1       84.75       91.19      5.71 o 
  13   1   1        6.07        6.85      3.50 o 
  14   1   1      124.93      147.45      9.51 o 
  15   1   1      183.83      186.23      8.42 o 
  16   1   1      159.20      161.99      8.54 o 
  17   1   1       20.96       23.82      6.30 o 
  18   1   1       43.11       42.61      7.86 o 
  19   1   1       30.25       49.13     10.20 o 
  20   1   1      145.95      159.83     14.51 o 
 -20   2   1       88.74       90.54     15.74 o 
 -19   2   1       27.67       28.01      9.56 o 
 -18   2   1      776.30      748.60     20.90 o 
 -17   2   1        0.88        4.17      5.22 o 
 -16   2   1      487.24      472.07     14.68 o 
 -15   2   1      315.80      312.56     12.23 o 
 -14   2   1     3010.29     2934.83     37.85 o 
 -13   2   1      830.29      802.61     15.36 o 
 -12   2   1      172.54      174.48      7.46 o 
 -11   2   1     1454.99     1264.29     19.62 o 
 -10   2   1        4.24        6.04      2.81 o 
  -9   2   1      336.23      358.02      7.56 o 
  -8   2   1      117.43       65.29      3.57 o 
  -7   2   1       47.97       62.88      4.11 o 
  -6   2   1     3570.77     3330.58     42.36 o 
  -5   2   1     3190.22     3036.27     51.92 o 
  -4   2   1     2134.70     1989.03     38.23 o 
  -3   2   1      273.13      285.23      7.84 o 
  -2   2   1     1221.81     1171.17     19.99 o 
  -1   2   1    80479.82    74445.34   1118.98 o 
   0   2   1      519.95      506.58     17.74 o 
   1   2   1      634.45      621.22     16.36 o 
   2   2   1      409.35      386.15     10.94 o 
   3   2   1      367.18      330.43     10.39 o 
   4   2   1     1979.44     1660.93     30.87 o 
   5   2   1     4383.57     3842.53     50.80 o 
   6   2   1     1322.45     1322.25     19.87 o 
   7   2   1        2.20        6.60      2.01 o 
   8   2   1      149.48      144.10      5.54 o 
   9   2   1     1994.23     1832.06     22.63 o 
  10   2   1     1168.72     1101.75     17.31 o 
  11   2   1      581.57      551.70     11.94 o 
  12   2   1     4095.61     3660.73     44.13 o 
  13   2   1     5146.03     4832.44     56.32 o 
  14   2   1        8.45       21.81      4.97 o 
  15   2   1      618.57      530.27     16.68 o 
  16   2   1      195.44      182.98     10.74 o 
  17   2   1      310.71      311.59     15.67 o 
  18   2   1       16.81       16.13      6.62 o 
  19   2   1      161.74      150.03     14.68 o 
 -19   3   1      188.25      178.83     25.73 o 
 -18   3   1       23.83        5.95      8.61 o 
 -17   3   1        8.11        6.35      7.74 o 
 -16   3   1      103.92       85.66     11.72 o 
 -15   3   1      169.78      152.16     13.84 o 
 -14   3   1      224.22      211.30     15.02 o 
 -13   3   1       91.83       92.09     10.34 o 
 -12   3   1      367.96      353.77     14.35 o 
 -11   3   1       10.05        5.01      4.89 o 
 -10   3   1      157.05      124.71      8.91 o 
  -9   3   1      639.75      563.08     13.89 o 
  -8   3   1      452.83      377.54     13.52 o 
  -7   3   1      739.78      785.75     18.91 o 
  -6   3   1     1825.25     1633.27     29.13 o 
  -5   3   1        0.11        2.23      2.27 o 
  -4   3   1       47.57       44.87      3.97 o 
  -3   3   1      122.72      202.27      7.97 o 
  -2   3   1     1592.57     1748.42     29.74 o 
  -1   3   1      285.53      253.40      8.22 o 
   0   3   1       19.72       44.12      5.70 o 
   1   3   1       13.54        6.33      2.72 o 
   2   3   1      602.46      538.08     16.82 o 
   3   3   1      179.76      209.57      9.60 o 
   4   3   1      165.57      153.80      8.75 o 
   5   3   1       13.66       29.90      5.32 o 
   6   3   1        1.56       -0.46      3.95 o 
   7   3   1     1565.20     1513.63     25.00 o 
   8   3   1      207.69      208.87      8.50 o 
   9   3   1       47.93       50.58      5.57 o 
  10   3   1       35.24       27.29      5.92 o 
  11   3   1      920.00      825.52     24.91 o 
  12   3   1        3.29       -5.02      5.10 o 
  13   3   1       50.34       44.62      8.72 o 
  14   3   1        8.16       10.58      7.21 o 
  15   3   1      103.24      101.32      9.00 o 
  16   3   1       27.13       28.14     10.18 o 
  17   3   1       50.26       47.69      8.07 o 
  18   3   1        0.02       10.84     13.52 o 
  19   3   1      117.76      114.94     21.54 o 
 -18   4   1       25.72       23.45     11.96 o 
 -17   4   1      103.97       83.83     12.64 o 
 -16   4   1       52.14       47.81     11.77 o 
 -15   4   1       29.35       18.28      8.62 o 
 -14   4   1      984.52      850.58     40.06 o 
 -13   4   1      957.59      885.05     31.30 o 
 -12   4   1       41.21       36.41      8.98 o 
 -11   4   1      622.75      571.44     22.64 o 
 -10   4   1      548.35      411.92     21.30 o 
  -9   4   1        5.92        5.14      6.70 o 
  -8   4   1       10.70        4.39      5.69 o 
  -7   4   1      106.42      122.89      8.61 o 
  -6   4   1      409.19      374.68     12.27 o 
  -5   4   1       18.94       37.10      6.71 o 
  -4   4   1      195.51      183.96      8.15 o 
  -3   4   1        0.53        0.30      2.79 o 
  -2   4   1      301.05      283.45     11.91 o 
  -1   4   1     1744.12     1735.67     28.72 o 
   0   4   1     7445.46     7235.17    103.77 o 
   1   4   1     1904.72     1710.12     31.27 o 
   2   4   1      507.55      492.55     13.92 o 
   3   4   1       89.48       84.20      6.81 o 
   4   4   1      761.71      723.71     17.77 o 
   5   4   1      329.05      363.57     12.43 o 
   6   4   1        8.75       15.22      5.52 o 
   7   4   1       24.74       18.18      5.61 o 
   8   4   1      101.86      108.65     12.26 o 
   9   4   1        1.87       10.67      7.13 o 
  10   4   1       27.86       30.75     10.51 o 
  11   4   1      400.91      357.70     43.36 o 
  12   4   1      183.83      162.29     14.97 o 
  13   4   1     1430.14     1259.27     39.61 o 
  14   4   1      755.05      632.43     34.73 o 
  15   4   1       76.84       74.76     13.40 o 
  16   4   1      117.71       97.34     13.15 o 
  17   4   1      338.92      294.04     34.16 o 
  18   4   1        2.20       21.12     14.32 o 
 -17   5   1      115.26      106.65     20.32 o 
 -16   5   1       30.85       38.19     15.12 o 
 -15   5   1        7.18       18.24     12.12 o 
 -14   5   1      262.20      245.88     33.83 o 
 -13   5   1       92.00       69.14     15.89 o 
 -12   5   1      217.74      206.52     21.83 o 
 -11   5   1       39.60       24.62     10.47 o 
 -10   5   1      112.97       92.76     15.63 o 
  -9   5   1       24.78       33.23     11.48 o 
  -8   5   1       74.70       84.40     12.21 o 
  -7   5   1     1295.85     1239.00     37.27 o 
  -6   5   1       34.93       28.13      8.19 o 
  -5   5   1      323.79      309.71     17.86 o 
  -4   5   1      394.11      403.60     13.91 o 
  -3   5   1       13.54       10.00      4.34 o 
  -2   5   1      985.83      864.54     20.89 o 
  -1   5   1       37.25       22.59      4.73 o 
   0   5   1      709.53      662.74     18.08 o 
   1   5   1        1.94       -2.22      3.40 o 
   2   5   1       12.44        5.42      4.65 o 
   3   5   1      384.72      327.85     13.19 o 
   4   5   1      278.59      301.80     12.93 o 
   5   5   1      227.05      237.88     12.01 o 
   6   5   1      690.64      635.84     29.42 o 
   7   5   1       22.12       12.84      7.62 o 
   8   5   1     1302.42     1230.48     45.79 o 
   9   5   1        4.06        1.56      8.11 o 
  10   5   1      155.77      181.74     20.40 o 
  11   5   1      368.13      364.93     27.76 o 
  12   5   1       33.98       43.34     13.43 o 
  13   5   1      331.48      291.29     32.26 o 
  14   5   1       59.69       78.20     19.50 o 
  15   5   1        1.47       -4.17     11.53 o 
  16   5   1       62.23       37.35     16.94 o 
 -15   6   1       21.39       13.31     13.29 o 
 -14   6   1       54.58       62.75     25.06 o 
 -13   6   1      745.89      706.09     42.42 o 
 -12   6   1        1.29       -8.29      9.59 o 
 -11   6   1      539.57      497.85     32.64 o 
 -10   6   1       57.47       27.86     12.08 o 
  -9   6   1      156.81      148.55     25.56 o 
  -8   6   1       62.39       39.64     23.64 o 
  -7   6   1       58.01       57.84     14.18 o 
  -6   6   1      123.87      128.62     17.28 o 
  -5   6   1      171.44      171.92     15.48 o 
  -4   6   1      329.01      342.23     17.34 o 
  -3   6   1       42.84       44.46      6.64 o 
  -2   6   1      442.66      436.49     18.67 o 
  -1   6   1      354.03      380.62     19.03 o 
   0   6   1      589.75      562.95     31.40 o 
   1   6   1      937.17      932.97     48.97 o 
   2   6   1      238.04      225.20     17.81 o 
   3   6   1       12.98       15.26      6.95 o 
   4   6   1      165.18      171.82     14.41 o 
   5   6   1      259.34      251.77     15.72 o 
   6   6   1      118.10      101.35     16.23 o 
   7   6   1      121.26      106.78     16.77 o 
   8   6   1       14.90        2.24     13.10 o 
   9   6   1       57.23       31.22     14.22 o 
  10   6   1      149.73      125.32     19.53 o 
  11   6   1      103.81       56.88     38.89 o 
  12   6   1      135.18       90.70     18.42 o 
  13   6   1       21.61       24.79     19.01 o 
  14   6   1       62.56       60.94     17.61 o 
 -13   7   1       22.72       28.20     21.23 o 
 -12   7   1        0.47        8.12     16.48 o 
 -11   7   1       83.84       90.35     18.34 o 
 -10   7   1        3.57        2.46     11.29 o 
  -9   7   1       11.73       10.95     11.87 o 
  -8   7   1        0.81        5.83     11.10 o 
  -7   7   1      251.82      212.07     70.81 o 
  -6   7   1       97.12       84.06     25.90 o 
  -5   7   1      131.17      128.86     15.51 o 
  -4   7   1       15.18       20.36      8.96 o 
  -3   7   1        0.92        2.23      6.84 o 
  -2   7   1      376.26      393.60     19.90 o 
  -1   7   1       16.05        9.87      6.95 o 
   0   7   1       18.58       14.74      7.11 o 
   1   7   1       90.37       84.53     10.79 o 
   2   7   1       19.35       18.50      7.01 o 
   3   7   1        0.51        2.44      8.25 o 
   4   7   1       74.65       42.02     13.08 o 
   5   7   1      233.13      230.53     23.27 o 
   6   7   1       21.48       21.50     12.19 o 
   7   7   1      204.59      180.90     22.07 o 
   8   7   1      253.23      236.99     24.89 o 
   9   7   1      141.55      116.34     19.49 o 
  10   7   1       11.12       -1.82     11.71 o 
  11   7   1       63.36       45.86     16.31 o 
  12   7   1      140.00       83.91     19.52 o 
  -9   8   1        5.37       32.69     30.42 o 
  -8   8   1       45.74       31.36     19.50 o 
  -7   8   1       25.65       34.85     16.13 o 
  -6   8   1      483.68      483.17     36.60 o 
  -5   8   1       32.99       28.06     13.79 o 
  -4   8   1      242.59      293.26     30.56 o 
  -3   8   1      473.28      472.91     26.79 o 
  -2   8   1       79.48       48.48     12.43 o 
  -1   8   1        6.42       19.68      8.57 o 
   0   8   1      442.71      386.77     34.22 o 
   1   8   1      456.72      503.27     38.09 o 
   2   8   1       39.57       36.20     12.00 o 
   3   8   1       37.02       32.57     11.63 o 
   4   8   1      270.13      213.86     24.21 o 
   5   8   1       64.70       59.30     27.44 o 
   6   8   1       49.67       66.69     17.01 o 
   7   8   1      148.30      118.56     20.76 o 
   8   8   1      114.21       70.53     18.41 o 
 -21   0   2        2.84       31.27     14.72 o 
 -20   0   2       89.19       76.24     13.58 o 
 -19   0   2      709.89      716.55     22.27 o 
 -18   0   2      528.08      551.14     18.96 o 
 -17   0   2      215.95      334.09     82.77 o 
 -16   0   2      204.93      233.41     14.62 o 
 -15   0   2     3129.64     2980.74     47.03 o 
 -14   0   2      241.09      279.69     13.60 o 
 -12   0   2      567.80      815.92     23.27 o 
 -11   0   2     1338.34     1255.58     22.63 o 
 -10   0   2      331.72      606.69     31.52 o 
  -9   0   2      118.65      430.75     28.25 o 
  -8   0   2      362.69      570.85     41.16 o 
  -7   0   2     2084.27     2072.49     32.85 o 
  -6   0   2     7462.95     6821.32    100.75 o 
  -5   0   2     4425.10     3933.76     47.04 o 
  -4   0   2     2981.22     2681.66     32.89 o 
  -3   0   2       22.81       23.33      2.05 o 
  -2   0   2    14721.08    13637.02    205.78 o 
  -1   0   2     5553.73     5005.56     77.06 o 
   0   0   2      641.35      663.90     12.68 o 
   1   0   2        0.40        0.10      1.68 o 
   2   0   2     2367.43     2214.59     32.79 o 
   3   0   2     3861.04     3660.20     47.37 o 
   4   0   2    10279.33     9182.17    113.48 o 
   5   0   2      108.94      123.07     11.30 o 
   6   0   2     1654.44     1853.86     62.42 o 
   7   0   2     1207.66     1225.82     23.15 o 
   8   0   2     1320.67     1284.18     24.68 o 
   9   0   2     1698.41     1625.70     30.10 o 
  10   0   2       42.89       46.06     13.03 o 
  11   0   2     2240.83     2078.97     42.13 o 
  12   0   2    10318.66     9375.63    134.41 o 
  13   0   2        1.24       33.80      8.39 o 
  14   0   2      952.88     1214.79     64.64 o 
  15   0   2      129.45      148.99     18.00 o 
  16   0   2     1070.64     1148.22     28.57 o 
  17   0   2       83.43      102.29     11.57 o 
  18   0   2      123.34      136.10     13.25 o 
  19   0   2        0.34        2.97      9.60 o 
 -20   1   2      461.77      434.10     21.71 o 
 -19   1   2       48.14       56.73      8.89 o 
 -18   1   2       32.35       26.66      6.64 o 
 -17   1   2        0.70       20.76      5.30 o 
 -16   1   2        5.43        6.39      3.83 o 
 -15   1   2     1125.71     1078.74     17.01 o 
 -14   1   2       77.97      107.65      7.22 o 
 -13   1   2     1752.32     1573.53     19.75 o 
 -12   1   2       82.03       72.72      4.39 o 
 -11   1   2      320.11      427.13     18.43 o 
 -10   1   2      217.57      210.44      6.10 o 
  -9   1   2      332.65      275.90      5.66 o 
  -8   1   2      415.72      550.86      7.84 o 
  -7   1   2     5183.51     5639.74     74.86 o 
  -6   1   2      251.57      270.70      4.28 o 
  -5   1   2       21.78       17.43      2.93 o 
  -4   1   2        9.17       -0.56      1.69 o 
  -3   1   2    15529.94    14704.67    139.02 o 
  -2   1   2    15571.65    14360.51    215.19 o 
  -1   1   2      309.87      307.40      5.43 o 
   0   1   2        2.46        2.69      1.77 o 
   1   1   2      844.38      771.00     23.87 o 
   2   1   2        0.78        2.12      2.10 o 
   3   1   2     1082.57      916.72     10.38 o 
   4   1   2     3283.38     2983.95     27.84 o 
   5   1   2       93.14      124.77      4.80 o 
   6   1   2    11803.12    11724.21     98.24 o 
   7   1   2      461.62      463.57      9.85 o 
   8   1   2        0.64        6.76      2.12 o 
   9   1   2      360.39      369.31      7.92 o 
  10   1   2     1599.37     1399.32     18.48 o 
  11   1   2       98.88      117.36      5.80 o 
  12   1   2      494.94      611.74     23.82 o 
  13   1   2      776.35      687.03     13.58 o 
  14   1   2      116.11      111.65     11.76 o 
  15   1   2       28.88       29.31      5.26 o 
  16   1   2      351.70      329.19     12.68 o 
  17   1   2        0.46       13.82      5.78 o 
  18   1   2       14.25       18.78      6.90 o 
  19   1   2       26.13       54.18     10.06 o 
 -20   2   2        5.27        7.39      8.69 o 
 -19   2   2        3.99       11.97      7.51 o 
 -18   2   2      148.12      127.32     10.45 o 
 -17   2   2      111.70      102.72      9.30 o 
 -16   2   2      363.02      357.50     17.09 o 
 -15   2   2      334.58      279.92     11.45 o 
 -14   2   2      746.86      764.14     15.25 o 
 -13   2   2        0.02       16.76      4.09 o 
 -12   2   2       99.38       98.06      5.44 o 
 -11   2   2       11.42        7.36      2.93 o 
 -10   2   2       73.42       80.98      4.84 o 
  -9   2   2      196.10      187.93      5.19 o 
  -8   2   2      361.91      384.92      6.98 o 
  -7   2   2       91.48      131.31      7.00 o 
  -6   2   2       41.42       30.78      5.21 o 
  -5   2   2        1.06        3.45      2.58 o 
  -4   2   2     1134.89     1090.79     31.73 o 
  -3   2   2     1093.84     1051.71     21.45 o 
  -2   2   2     2109.99     2120.41     32.58 o 
  -1   2   2    23836.88    22969.56    339.72 o 
   0   2   2     1661.50     1548.74     38.92 o 
   1   2   2      643.49      632.12     34.29 o 
   2   2   2       35.86       29.66      6.81 o 
   3   2   2       71.47       73.26     10.35 o 
   4   2   2       92.85      108.49      6.14 o 
   5   2   2       54.49       73.45      3.51 o 
   6   2   2       89.95      100.24      4.00 o 
   7   2   2      157.78      154.94      5.46 o 
   8   2   2       39.24       34.91      3.36 o 
   9   2   2       10.10        7.45      2.96 o 
  10   2   2      160.56      141.16      6.45 o 
  11   2   2      328.30      326.13      9.75 o 
  12   2   2     1686.24     1525.15     23.50 o 
  13   2   2      520.50      570.16     14.24 o 
  14   2   2       10.75       27.54      5.16 o 
  15   2   2      101.22      124.08      9.14 o 
  16   2   2       66.83       63.30      7.84 o 
  17   2   2        0.64        5.81      5.73 o 
  18   2   2       15.63        5.78      7.75 o 
  19   2   2       60.65       42.14     10.26 o 
 -19   3   2        1.87       18.63     13.24 o 
 -18   3   2      598.20      542.34     31.92 o 
 -17   3   2      367.20      314.71     24.32 o 
 -16   3   2      440.87      469.74     25.86 o 
 -15   3   2        0.33        3.66      6.36 o 
 -14   3   2       16.60       27.99      7.77 o 
 -13   3   2      488.81      506.00     20.15 o 
 -12   3   2       84.64       80.39      8.60 o 
 -11   3   2       51.89       37.56      8.34 o 
 -10   3   2      136.57      118.46      8.67 o 
  -9   3   2        9.68        4.90      3.65 o 
  -8   3   2     3336.34     3212.04     46.11 o 
  -7   3   2     1776.02     1653.12     29.00 o 
  -6   3   2       95.77       76.16      5.57 o 
  -5   3   2      195.97      159.53      7.62 o 
  -4   3   2     1442.17     1415.42     25.15 o 
  -3   3   2      223.80      189.17      7.67 o 
  -2   3   2      225.34      215.73     11.24 o 
  -1   3   2      539.45      473.62     13.19 o 
   0   3   2        4.07       12.20      3.42 o 
   1   3   2       63.56       51.04      5.31 o 
   2   3   2      466.70      386.92     13.45 o 
   3   3   2      435.16      409.81     15.92 o 
   4   3   2      130.62      113.91      8.02 o 
   5   3   2      529.07      466.51     15.31 o 
   6   3   2        5.34        8.67      3.56 o 
   7   3   2     3125.52     2944.86     39.37 o 
   8   3   2      245.42      228.77     10.35 o 
   9   3   2      174.92      197.91      9.50 o 
  10   3   2     1607.42     1526.35     32.04 o 
  11   3   2      598.78      555.43     18.24 o 
  12   3   2      103.52      126.37     12.31 o 
  13   3   2      202.89      207.34     20.31 o 
  14   3   2      115.76      114.74      9.32 o 
  15   3   2      209.40      235.49     12.57 o 
  16   3   2        2.92       15.62      6.66 o 
  17   3   2      149.53      140.59     23.77 o 
  18   3   2      180.05      197.50     31.11 o 
 -18   4   2        1.81        9.99     10.33 o 
 -17   4   2      335.78      266.92     25.08 o 
 -16   4   2      221.82      236.24     19.61 o 
 -15   4   2      196.85      204.27     21.88 o 
 -14   4   2      971.12      826.97     30.75 o 
 -13   4   2      166.44      167.27     15.17 o 
 -12   4   2      172.51      184.84     29.20 o 
 -11   4   2      133.96      125.85     12.57 o 
 -10   4   2     1017.74      981.94     29.27 o 
  -9   4   2      182.10      166.58     13.88 o 
  -8   4   2      224.35      215.89     24.82 o 
  -7   4   2        4.93       13.72      6.15 o 
  -6   4   2     1351.98     1286.60     24.28 o 
  -5   4   2      500.04      483.64     12.94 o 
  -4   4   2       15.28       14.76      4.13 o 
  -3   4   2       53.44       66.09      6.78 o 
  -2   4   2     5619.68     5588.27     91.64 o 
  -1   4   2     3339.28     3232.67     57.30 o 
   0   4   2     1236.75     1413.17     88.45 o 
   1   4   2      593.44      599.30     41.84 o 
   2   4   2       26.16       26.47      4.70 o 
   3   4   2        0.50        2.77      3.53 o 
   4   4   2      580.78      505.11     17.02 o 
   5   4   2        1.83       10.87      4.80 o 
   6   4   2      362.91      303.07     14.46 o 
   7   4   2      173.61      164.35     19.05 o 
   8   4   2      626.94      618.32     20.74 o 
   9   4   2      527.26      552.67     27.23 o 
  10   4   2       12.28        1.80     11.88 o 
  11   4   2     2650.92     2315.00     57.24 o 
  12   4   2      684.20      634.67     26.07 o 
  13   4   2       80.49       93.28     15.06 o 
  14   4   2      155.90      167.53     16.76 o 
  15   4   2        0.45       11.80      7.82 o 
  16   4   2      341.46      277.08     19.53 o 
  17   4   2        5.79       11.23     12.46 o 
 -17   5   2       33.04       43.65     15.47 o 
 -16   5   2       41.68       49.27     15.40 o 
 -15   5   2       16.18       28.19     12.82 o 
 -14   5   2       12.98        5.59     10.86 o 
 -13   5   2       16.33       15.61     11.25 o 
 -12   5   2      365.40      364.94     26.87 o 
 -11   5   2        5.76       11.58      9.03 o 
 -10   5   2      277.86      246.97     21.76 o 
  -9   5   2        0.30        3.50      7.99 o 
  -8   5   2       94.07       97.28     19.53 o 
  -7   5   2      979.98      921.85     32.80 o 
  -6   5   2      184.95      141.88     13.30 o 
  -5   5   2       54.21       43.32      6.84 o 
  -4   5   2      107.34      125.83      7.54 o 
  -3   5   2      352.47      371.30     13.33 o 
  -2   5   2        7.65       10.27      5.27 o 
  -1   5   2       10.10       13.58      5.56 o 
   0   5   2       28.16       39.98     10.49 o 
   1   5   2      263.01      274.57     13.27 o 
   2   5   2       16.35       41.86      6.30 o 
   3   5   2      567.85      546.89     16.99 o 
   4   5   2       40.71       67.75      8.28 o 
   5   5   2      343.75      336.38     14.27 o 
   6   5   2      479.86      495.59     20.85 o 
   7   5   2     1308.97     1299.61     39.56 o 
   8   5   2        9.32       12.85      9.34 o 
   9   5   2        0.29       19.04      9.69 o 
  10   5   2      267.69      210.63     21.86 o 
  11   5   2       18.32       32.09     25.67 o 
  12   5   2      170.98      184.42     29.58 o 
  13   5   2       18.48       25.67     12.95 o 
  14   5   2       39.64       27.53     13.79 o 
  15   5   2       11.77       19.39     13.47 o 
  16   5   2        7.05        5.09     12.35 o 
 -15   6   2      179.90      233.81     40.77 o 
 -14   6   2      431.51      445.71     50.12 o 
 -13   6   2       60.12       58.18     21.46 o 
 -12   6   2      731.84      632.30     35.43 o 
 -11   6   2      409.33      315.23     45.18 o 
 -10   6   2       33.17       32.61     14.87 o 
  -9   6   2       35.85       25.62     11.48 o 
  -8   6   2       11.62       18.18     10.54 o 
  -7   6   2      526.03      449.44     22.91 o 
  -6   6   2       86.08      111.38     13.65 o 
  -5   6   2      242.77      278.04     18.52 o 
  -4   6   2      112.86      146.52     11.97 o 
  -3   6   2       21.93       19.16      6.95 o 
  -2   6   2      187.77      174.96     11.99 o 
  -1   6   2     2248.98     2161.95     45.53 o 
   0   6   2      931.03     1094.72     33.54 o 
   1   6   2      171.88      176.78     12.54 o 
   2   6   2       74.93      105.09     11.11 o 
   3   6   2      551.98      513.39     20.09 o 
   4   6   2      743.88      764.49     24.81 o 
   5   6   2        0.38        4.24      7.30 o 
   6   6   2      424.87      370.01     26.31 o 
   7   6   2        7.08       10.50     11.76 o 
   8   6   2        3.04        7.82     10.12 o 
   9   6   2       13.22        1.09      9.84 o 
  10   6   2      126.57       86.83     46.33 o 
  11   6   2       14.50       28.51     16.55 o 
  12   6   2      604.59      558.78     41.00 o 
  13   6   2      845.84      788.19     42.99 o 
  14   6   2        0.03        5.90     12.92 o 
 -13   7   2      382.57      307.33     32.52 o 
 -12   7   2       34.37        9.95     13.59 o 
 -11   7   2        0.68       14.33     12.14 o 
 -10   7   2        1.44        7.92     12.39 o 
  -9   7   2       19.76       31.46     13.95 o 
  -8   7   2      487.63      536.79     53.15 o 
  -7   7   2       74.20       44.31     25.79 o 
  -6   7   2        7.39       14.29     11.72 o 
  -5   7   2      218.56      234.64     19.25 o 
  -4   7   2       95.64       98.97     14.51 o 
  -3   7   2       70.19       66.89     10.96 o 
  -2   7   2      303.50      288.79     17.34 o 
  -1   7   2      461.45      443.06     45.29 o 
   0   7   2      129.23      149.81     28.70 o 
   1   7   2      160.35      184.60     13.96 o 
   2   7   2       70.62       46.70     11.13 o 
   3   7   2        8.15       35.17      9.50 o 
   4   7   2      125.91      133.65     15.29 o 
   5   7   2      378.05      343.48     26.85 o 
   6   7   2       22.92       21.50     11.63 o 
   7   7   2       27.16       46.13     19.31 o 
   8   7   2      123.40      123.59     20.18 o 
   9   7   2       13.06        8.78     12.27 o 
  10   7   2       40.53       44.38     15.83 o 
  11   7   2        0.85        4.77     12.31 o 
  -9   8   2        1.96        7.81     14.60 o 
  -8   8   2       14.85       19.71     14.49 o 
  -7   8   2       17.16        6.13     24.68 o 
  -6   8   2      225.27      277.42     29.56 o 
  -5   8   2      141.92      130.49     22.39 o 
  -4   8   2       47.90       47.89     16.14 o 
  -3   8   2      394.95      458.92     88.09 o 
  -2   8   2      139.34      115.81     22.53 o 
  -1   8   2      872.55      910.93     37.62 o 
   0   8   2      913.53      967.48     60.98 o 
   1   8   2       12.18       25.70     11.16 o 
   2   8   2       21.26       68.63     19.96 o 
   3   8   2       35.95       52.11     21.07 o 
   4   8   2       79.34       88.59     26.29 o 
   5   8   2        3.70       23.06     12.86 o 
   6   8   2      330.44      313.54     28.93 o 
   7   8   2       31.02       36.61     15.71 o 
   8   8   2       22.26        3.99     13.31 o 
 -21   1   3      221.49      475.04     27.00 o 
 -20   1   3      114.94      123.98     13.68 o 
 -19   1   3      292.80      307.79     22.18 o 
 -18   1   3      188.13      190.11     10.93 o 
 -17   1   3       12.25       67.68      9.38 o 
 -16   1   3      159.10      179.34      8.00 o 
 -15   1   3      388.12      391.79     10.19 o 
 -14   1   3      505.37      515.56     13.59 o 
 -13   1   3      151.40      176.80      6.37 o 
 -12   1   3       37.28       58.65      4.02 o 
 -11   1   3       19.77      584.14     24.60 o 
 -10   1   3       32.37       66.93      3.73 o 
  -9   1   3      477.62      549.53      7.95 o 
  -8   1   3     7056.11     7618.41     60.69 o 
  -7   1   3      323.17     1010.24     20.46 o 
  -6   1   3       91.95      200.80      4.72 o 
  -5   1   3       63.74      314.82      7.47 o 
  -4   1   3     1638.62     2106.36     55.53 o 
  -3   1   3    11319.72    10757.91    107.00 o 
  -2   1   3       31.66       37.71      5.92 o 
  -1   1   3      196.94      237.68      5.01 o 
   0   1   3      486.78      474.73      6.70 o 
   1   1   3      165.64      225.47     11.17 o 
   2   1   3     3532.22     3374.27     34.56 o 
   3   1   3     1125.70      999.61     12.37 o 
   4   1   3      550.30      581.95      8.48 o 
   5   1   3     2975.69     2947.78     30.14 o 
   6   1   3     2892.03     4353.73     47.88 o 
   7   1   3      683.85      672.20     10.53 o 
   8   1   3      175.46      179.53      6.42 o 
   9   1   3     2365.73     2148.28     25.28 o 
  10   1   3      163.30      176.12      6.97 o 
  11   1   3       35.92       53.84      4.81 o 
  12   1   3      234.07      313.21      9.26 o 
  13   1   3       55.44      107.73      7.00 o 
  14   1   3      156.41      190.97      8.48 o 
  15   1   3      246.68      248.26     10.25 o 
  16   1   3       63.81       80.20      7.81 o 
  17   1   3       73.22      103.55      8.93 o 
  18   1   3       34.90       54.04     10.09 o 
  19   1   3     1135.66     1217.57     33.46 o 
 -20   2   3      154.61      182.74     17.32 o 
 -19   2   3      178.91      165.99     14.42 o 
 -18   2   3      151.08      204.14     12.33 o 
 -17   2   3       36.65      154.16     18.27 o 
 -16   2   3      267.16      308.49     13.19 o 
 -15   2   3      405.49      441.93     13.43 o 
 -14   2   3      386.10      358.93     10.30 o 
 -13   2   3       39.85      375.70     20.30 o 
 -12   2   3     1251.01     1271.23     18.17 o 
 -11   2   3      305.07      353.14      7.60 o 
 -10   2   3      228.75      360.18      7.93 o 
  -9   2   3       21.96      387.71     31.73 o 
  -8   2   3       77.17      161.87      5.95 o 
  -7   2   3     1428.10     1511.97     16.31 o 
  -6   2   3        0.00      981.16     38.55 o 
  -5   2   3     3366.49     3176.96     44.04 o 
  -4   2   3     2295.25     2578.68     64.41 o 
  -3   2   3      327.43      344.04     13.23 o 
  -2   2   3      205.17      155.80     16.71 o 
  -1   2   3       35.94       38.99      5.18 o 
   0   2   3     4137.76     3678.94     83.25 o 
   1   2   3       67.64       84.40     16.61 o 
   2   2   3     1540.14     1849.63     76.14 o 
   3   2   3      802.65      848.15     25.80 o 
   4   2   3     3514.10     3444.83     35.84 o 
   5   2   3     1227.75     1328.97     16.55 o 
   6   2   3      324.75      310.05      6.93 o 
   7   2   3     1494.20     1427.59     20.06 o 
   8   2   3      748.88      696.86     13.16 o 
   9   2   3      271.89      300.06      8.88 o 
  10   2   3      767.57      909.87     16.94 o 
  11   2   3     1465.88     1317.83     22.13 o 
  12   2   3      207.65      230.46     10.39 o 
  13   2   3      419.39      465.27     14.12 o 
  14   2   3      293.02      306.68     12.49 o 
  15   2   3      809.36      764.22     21.74 o 
  16   2   3      197.06      205.78     11.82 o 
  17   2   3      113.01      112.76     10.11 o 
  18   2   3      138.66      171.86     14.19 o 
 -19   3   3       86.48       95.13     20.10 o 
 -18   3   3        0.65       13.52      8.18 o 
 -17   3   3       55.33       61.38     10.32 o 
 -16   3   3      421.66      440.66     31.76 o 
 -15   3   3      258.81      262.10     16.38 o 
 -14   3   3       52.56      138.25     23.23 o 
 -13   3   3       41.61       58.29      7.71 o 
 -12   3   3      138.49      154.14     12.38 o 
 -11   3   3       87.11      172.77     11.72 o 
 -10   3   3        0.43        4.41      4.26 o 
  -9   3   3      121.01      171.68      8.34 o 
  -8   3   3     3767.97     4450.76     60.89 o 
  -7   3   3      863.34     1405.36     27.02 o 
  -6   3   3       15.80       34.02      4.04 o 
  -5   3   3       46.56      100.16      7.60 o 
  -4   3   3     1836.58     2079.53     30.15 o 
  -3   3   3     2932.23     2852.08     42.57 o 
  -2   3   3       22.50       57.48     12.64 o 
  -1   3   3       57.51       77.52      5.76 o 
   0   3   3      960.80      952.43     21.50 o 
   1   3   3      143.11      623.96     33.41 o 
   2   3   3     1807.02     1892.55     52.53 o 
   3   3   3      292.00      300.03     12.00 o 
   4   3   3      232.61      207.77     10.83 o 
   5   3   3     2407.49     2519.35     41.89 o 
   6   3   3     2967.01     3547.80     57.13 o 
   7   3   3       92.45      101.01      8.05 o 
   8   3   3       17.78       14.99      5.12 o 
   9   3   3      606.21      575.17     17.41 o 
  10   3   3      215.24      250.67     11.24 o 
  11   3   3       93.03       95.05     10.28 o 
  12   3   3      372.08      322.00     12.41 o 
  13   3   3       17.69       44.48      6.80 o 
  14   3   3       25.66       71.38      8.15 o 
  15   3   3       93.02      106.66      9.92 o 
  16   3   3       94.89       78.75     13.19 o 
  17   3   3       29.75       46.26     10.28 o 
  18   3   3       15.24       13.95     14.36 o 
 -18   4   3       29.17       37.07     10.30 o 
 -17   4   3      386.72      368.18     23.11 o 
 -16   4   3        9.26       19.78      9.20 o 
 -15   4   3      834.25      775.91     50.31 o 
 -14   4   3       74.80      439.04     36.63 o 
 -13   4   3      275.75      447.75     21.34 o 
 -12   4   3       89.10      178.84     30.98 o 
 -11   4   3        9.61       17.94      7.26 o 
 -10   4   3       90.41       71.01     15.14 o 
  -9   4   3        2.83       31.94      7.60 o 
  -8   4   3      133.51      144.20     16.47 o 
  -7   4   3      471.29      439.43     20.21 o 
  -6   4   3       58.45       63.90      7.92 o 
  -5   4   3       15.56       83.46     18.85 o 
  -4   4   3       13.55       30.94      5.28 o 
  -3   4   3     1250.93     1355.48     26.89 o 
  -2   4   3     6556.32     6522.74    105.27 o 
  -1   4   3      879.63     1051.83     24.58 o 
   1   4   3      735.77     1000.42     32.22 o 
   2   4   3      256.16      270.37     12.35 o 
   3   4   3      882.86      815.44     22.36 o 
   4   4   3       31.37       42.63      6.94 o 
   5   4   3      142.45      191.51     17.37 o 
   6   4   3       17.38       23.48      6.86 o 
   7   4   3      164.50      160.62     11.99 o 
   8   4   3        6.87       14.54      6.54 o 
   9   4   3       12.42       -0.79      8.30 o 
  10   4   3      646.12      603.55     31.97 o 
  11   4   3      943.68      852.66     30.40 o 
  12   4   3     1441.68     1368.05     43.04 o 
  13   4   3      105.29      191.93     17.24 o 
  14   4   3       99.38       72.99     10.91 o 
  15   4   3       66.70      105.36     12.92 o 
  16   4   3       83.23       61.73     12.23 o 
  17   4   3       66.61       92.02     33.22 o 
 -17   5   3       76.58       62.99     17.42 o 
 -16   5   3       25.60      120.51     20.33 o 
 -15   5   3      308.30      253.77     29.77 o 
 -14   5   3      515.80      511.80     31.69 o 
 -13   5   3      315.33      302.13     41.61 o 
 -12   5   3        1.89       91.86     20.92 o 
 -11   5   3       23.07      131.01     38.56 o 
 -10   5   3      107.95      111.93     13.34 o 
  -9   5   3      678.93      713.01     27.11 o 
  -8   5   3       97.63       92.18     12.77 o 
  -7   5   3        6.75        5.33      6.91 o 
  -6   5   3      363.97      533.72     19.72 o 
  -5   5   3      623.42      585.71     26.63 o 
  -4   5   3        8.44       68.22     10.97 o 
  -3   5   3      945.26      995.94     21.63 o 
  -2   5   3       57.48       76.40     20.45 o 
  -1   5   3      502.94      548.66     24.17 o 
   0   5   3      179.08      204.64     13.51 o 
   1   5   3       15.76       68.04     11.41 o 
   2   5   3      395.21      402.29     21.51 o 
   3   5   3       15.24       61.55      9.65 o 
   4   5   3     1070.26      975.02     27.26 o 
   5   5   3        7.07       11.43      6.50 o 
   6   5   3       10.78       12.96      6.57 o 
   7   5   3      403.29      447.12     21.44 o 
   8   5   3        6.03        7.74      9.57 o 
   9   5   3      630.38      631.77     33.39 o 
  10   5   3      384.37      396.64     39.08 o 
  11   5   3       51.98       65.29     14.90 o 
  12   5   3       20.49       71.34     20.38 o 
  13   5   3       16.27       46.02     14.49 o 
  14   5   3      482.28      402.48     33.30 o 
  15   5   3       55.54       51.88     16.72 o 
 -15   6   3      653.87      633.97     41.23 o 
 -14   6   3       41.56      175.29     44.83 o 
 -13   6   3       72.14       59.12     17.82 o 
 -12   6   3      131.38      284.47     34.64 o 
 -11   6   3      114.99       96.93     18.88 o 
 -10   6   3       65.84       47.13     14.70 o 
  -9   6   3        5.59       59.95     14.39 o 
  -8   6   3        1.48        4.13      9.28 o 
  -7   6   3      507.59      635.71     34.85 o 
  -6   6   3       64.67       81.36     15.71 o 
  -5   6   3      607.96      535.64     23.41 o 
  -4   6   3      159.84      148.48     14.53 o 
  -3   6   3      106.09      128.41     13.45 o 
  -2   6   3     1464.37     1324.84     38.25 o 
  -1   6   3      947.34     1130.64     33.55 o 
   1   6   3       15.61       33.50      7.95 o 
   2   6   3       63.85       84.03     10.12 o 
   3   6   3       43.50      112.45     13.25 o 
   4   6   3      124.26      137.25     12.77 o 
   5   6   3      633.53      610.15     26.00 o 
   6   6   3      113.04      117.87     17.49 o 
   7   6   3      441.52      426.09     28.93 o 
   8   6   3       87.82       87.61     16.88 o 
   9   6   3       22.67       42.51     14.75 o 
  10   6   3      982.16      949.98     50.43 o 
  11   6   3       40.37       40.01     33.14 o 
  12   6   3      601.59      622.69     81.62 o 
  13   6   3      114.03      174.65     34.33 o 
 -13   7   3       20.09       24.69     26.71 o 
 -12   7   3        1.13       40.45     16.90 o 
 -11   7   3       14.42       29.62     29.20 o 
 -10   7   3       28.93       35.14     15.85 o 
  -9   7   3       33.35       46.56     15.59 o 
  -8   7   3        0.06        1.47     10.37 o 
  -7   7   3       16.54       16.20     13.14 o 
  -6   7   3      262.46      211.71     25.07 o 
  -5   7   3        0.05        7.92     10.95 o 
  -4   7   3        3.76       22.23     12.06 o 
  -3   7   3       34.07       22.61     12.09 o 
  -2   7   3       21.97       19.56     11.35 o 
  -1   7   3        0.08       10.18     14.06 o 
   0   7   3       27.18       11.73     11.31 o 
   1   7   3       26.06       31.70     13.51 o 
   2   7   3       98.85       84.17     13.05 o 
   3   7   3        8.60        9.12      8.50 o 
   4   7   3       47.75       83.42     15.49 o 
   5   7   3       44.53       49.64     13.55 o 
   6   7   3       45.64       16.26     12.06 o 
   7   7   3      119.05       60.38     19.35 o 
   8   7   3      118.73       85.45     18.57 o 
   9   7   3       42.18       47.85     15.99 o 
  10   7   3      230.41      198.33     25.67 o 
  11   7   3        1.95        0.57     12.75 o 
  -9   8   3        5.82       21.81     16.43 o 
  -8   8   3       54.93       57.85     40.20 o 
  -7   8   3       46.88       89.71     53.45 o 
  -6   8   3        7.68        5.20     12.39 o 
  -5   8   3        7.81       53.54     16.59 o 
  -4   8   3       89.57       90.34     40.88 o 
  -3   8   3       35.86       51.80     16.75 o 
  -2   8   3      648.71      664.41     40.01 o 
  -1   8   3       25.90       21.48     19.06 o 
   0   8   3      345.18      401.19     25.82 o 
   1   8   3        0.28        8.44      9.81 o 
   2   8   3       48.28       99.73     44.60 o 
   3   8   3      314.33      352.29     43.99 o 
   4   8   3        6.58       16.17     21.15 o 
   5   8   3      180.83      122.00     30.88 o 
   6   8   3        0.82       11.04     20.38 o 
   7   8   3        0.52       18.05     14.20 o 
 -21   0   4        6.15        6.59     12.41 o 
 -20   0   4        0.30        7.32      8.73 o 
 -19   0   4      348.35      339.30     20.24 o 
 -18   0   4        4.16        3.30      7.08 o 
 -17   0   4      162.41      189.85     13.77 o 
 -16   0   4      377.45      396.96     22.72 o 
 -15   0   4     1814.84     1523.55     31.22 o 
 -14   0   4        5.03        2.66      4.70 o 
 -13   0   4      452.05      357.10     11.53 o 
 -12   0   4       43.50       22.09      4.31 o 
 -11   0   4      696.96      634.30     13.38 o 
 -10   0   4      376.80      332.87      9.04 o 
  -9   0   4      402.95      510.70     10.93 o 
  -8   0   4       21.20        4.95      2.57 o 
  -7   0   4     1904.46     1822.72     25.00 o 
  -6   0   4     3958.32     3835.27     50.16 o 
  -5   0   4     2192.24     2151.06     30.04 o 
  -4   0   4        4.37       -2.10      4.74 o 
  -3   0   4     1382.63     1155.59     25.70 o 
  -2   0   4     3250.33     3163.13     59.43 o 
  -1   0   4    13418.90    11966.34    206.98 o 
   0   0   4     3828.66     3857.09     71.53 o 
   1   0   4     4281.20     4268.17     66.92 o 
   2   0   4      163.70      155.55      6.58 o 
   3   0   4    12277.29    12021.46    160.41 o 
   4   0   4      617.65      676.92     14.13 o 
   5   0   4      103.24      105.14      6.09 o 
   6   0   4     2261.81     2089.01     32.44 o 
   7   0   4     1276.27     1230.52     22.50 o 
   8   0   4       23.91       36.28      5.44 o 
   9   0   4      143.12      122.54      9.11 o 
  10   0   4      758.04      728.12     19.35 o 
  11   0   4       17.12       10.27      5.29 o 
  12   0   4     1096.38      947.27     23.84 o 
  13   0   4      165.81      154.39     11.25 o 
  14   0   4      356.28      335.73     18.31 o 
  15   0   4      128.14      141.81     11.94 o 
  16   0   4       40.82       11.87      6.97 o 
  17   0   4      997.02     1027.05     35.47 o 
  18   0   4       13.10        5.63      9.01 o 
 -21   1   4       12.35       27.03     10.29 o 
 -20   1   4       65.78       57.49     10.03 o 
 -19   1   4      116.90      103.53      9.24 o 
 -18   1   4       13.30       12.97      5.88 o 
 -17   1   4      169.73      137.30      9.31 o 
 -16   1   4      123.01      105.80      6.63 o 
 -15   1   4       83.89       80.46      5.75 o 
 -14   1   4       78.29       91.10      5.50 o 
 -13   1   4      309.91      250.78      7.13 o 
 -12   1   4        2.17        5.35      2.67 o 
 -11   1   4       75.64       94.22      6.82 o 
 -10   1   4      414.93      340.62      6.50 o 
  -9   1   4     7646.70     7520.88     60.62 o 
  -8   1   4      685.56      665.76      9.03 o 
  -7   1   4     1093.43     1023.58     10.88 o 
  -6   1   4       73.95       53.47      2.37 o 
  -5   1   4      827.67      969.87     10.94 o 
  -4   1   4     1013.46      946.41     11.29 o 
  -3   1   4      277.47      323.96      6.57 o 
  -2   1   4      530.03      508.70      9.09 o 
  -1   1   4     1737.18     1605.76     19.85 o 
   0   1   4       45.07       49.05      2.73 o 
   1   1   4     4164.35     3744.49     38.12 o 
   2   1   4      632.34      610.73      8.63 o 
   3   1   4       32.43       40.07      2.80 o 
   4   1   4     1077.40     1115.47     14.74 o 
   5   1   4     8951.36     9021.70     87.60 o 
   6   1   4      458.68      405.37      8.38 o 
   7   1   4        5.80        5.17      2.56 o 
   8   1   4      744.58      636.19     11.04 o 
   9   1   4       86.80      103.96      5.41 o 
  10   1   4       65.77       63.12      5.33 o 
  11   1   4       55.88       53.94      5.08 o 
  12   1   4        1.57        4.35      3.65 o 
  13   1   4        9.24        2.53      3.59 o 
  14   1   4      172.15      222.61      9.48 o 
  15   1   4      284.21      267.89     10.92 o 
  16   1   4       32.15       26.07      6.42 o 
  17   1   4        1.30        8.70      6.99 o 
  18   1   4     2134.60     2399.47     50.17 o 
 -20   2   4      134.19      154.34     16.37 o 
 -19   2   4       87.65       88.86     11.77 o 
 -18   2   4        0.62        6.40      6.34 o 
 -17   2   4      174.85      200.24     12.62 o 
 -16   2   4      125.40      116.14      7.69 o 
 -15   2   4      337.74      297.08     14.41 o 
 -14   2   4      147.79      117.87      6.87 o 
 -13   2   4      139.32      147.77      7.61 o 
 -12   2   4      132.37      139.82      6.81 o 
 -11   2   4        0.09       -0.36      2.52 o 
 -10   2   4        1.91        0.09      2.37 o 
  -9   2   4      165.89      173.63      5.83 o 
  -8   2   4      268.92      227.19      4.98 o 
  -7   2   4       44.05       39.93      2.79 o 
  -6   2   4        2.37        1.56      2.33 o 
  -5   2   4      138.06      120.13      9.87 o 
  -4   2   4     1441.87     1297.83     22.12 o 
  -3   2   4      477.58      453.78     11.74 o 
  -2   2   4      467.86      527.49     12.46 o 
  -1   2   4     1238.77     1147.04     20.71 o 
   0   2   4     1099.84     1106.11     20.47 o 
   1   2   4      492.07      502.69      9.56 o 
   2   2   4      451.30      423.45      9.02 o 
   3   2   4       48.42       64.16      4.66 o 
   4   2   4      519.03      480.18      8.94 o 
   5   2   4      559.88      546.47     10.16 o 
   6   2   4      157.05      174.00      6.58 o 
   7   2   4       10.19        8.80      3.77 o 
   8   2   4      301.28      300.61     10.23 o 
   9   2   4        7.86        8.27      3.96 o 
  10   2   4      165.06      145.95      8.95 o 
  11   2   4     1220.97     1081.70     21.15 o 
  12   2   4       71.55       56.96      6.62 o 
  13   2   4        7.08        9.27      4.93 o 
  14   2   4       25.68       25.02      6.15 o 
  15   2   4      264.33      261.00     15.98 o 
  16   2   4        0.07       -1.76      5.70 o 
  17   2   4        5.64        8.82      8.56 o 
  18   2   4       39.87       43.66     11.05 o 
 -19   3   4      403.15      434.60     64.64 o 
 -18   3   4        2.63        5.76      8.73 o 
 -17   3   4       48.15       38.45      8.24 o 
 -16   3   4      583.90      506.28     21.13 o 
 -15   3   4      210.97      174.24     12.24 o 
 -14   3   4     1246.77     1116.73     30.41 o 
 -13   3   4        9.56        9.78      5.08 o 
 -12   3   4      138.66      127.55     11.94 o 
 -11   3   4       39.60       28.25      5.46 o 
 -10   3   4       12.33        6.79      4.28 o 
  -9   3   4      663.36      652.30     14.29 o 
  -8   3   4      308.96      295.10      9.88 o 
  -7   3   4      493.45      460.45     11.38 o 
  -6   3   4       20.44       29.37      5.24 o 
  -5   3   4      953.48      907.87     20.45 o 
  -4   3   4     7878.29     7972.04    245.28 o 
  -3   3   4     1867.46     1894.23     34.50 o 
  -2   3   4     2481.02     2300.59     41.32 o 
  -1   3   4      174.41      161.38      8.08 o 
   0   3   4      372.34      443.65     19.73 o 
   1   3   4      236.25      191.41     11.17 o 
   2   3   4       60.29       81.39      8.28 o 
   3   3   4     2630.56     2422.50     44.30 o 
   4   3   4      567.03      542.47     15.92 o 
   5   3   4        3.34        5.65      6.15 o 
   6   3   4      724.75      627.48     28.08 o 
   7   3   4       83.90       95.65     10.30 o 
   8   3   4     1648.34     1534.11     35.09 o 
   9   3   4      614.99      556.57     24.46 o 
  10   3   4      322.14      302.04     14.06 o 
  11   3   4      545.88      466.98     17.38 o 
  12   3   4       44.71       28.87      8.72 o 
  13   3   4      594.96      559.73     17.49 o 
  14   3   4      578.79      505.79     17.46 o 
  15   3   4        0.07        4.78      6.02 o 
  16   3   4      117.15      111.75     10.89 o 
  17   3   4        0.00       -1.24      8.34 o 
 -18   4   4        6.72        5.17      9.91 o 
 -17   4   4        0.02        5.28      9.37 o 
 -16   4   4      149.98      137.12     16.40 o 
 -15   4   4        1.16        3.23      6.61 o 
 -14   4   4      350.46      314.46     17.57 o 
 -13   4   4      678.20      589.02     21.43 o 
 -12   4   4       49.59       65.19      9.04 o 
 -11   4   4      106.66      116.73     10.77 o 
 -10   4   4       63.00       49.22      7.22 o 
  -9   4   4        0.12       -3.83      4.48 o 
  -8   4   4      193.11      167.44     14.70 o 
  -7   4   4       93.41       99.22      9.58 o 
  -6   4   4     2395.21     2132.42     43.20 o 
  -5   4   4       49.24       39.77      9.14 o 
  -4   4   4       27.30       19.00      3.40 o 
  -3   4   4       43.80       28.55      4.18 o 
  -2   4   4       62.44       85.08      7.31 o 
  -1   4   4      337.99      361.97     14.65 o 
   0   4   4      171.20      144.87     11.77 o 
   1   4   4     1045.92      995.99     22.45 o 
   2   4   4       43.12       27.62      6.09 o 
   3   4   4      677.22      660.10     20.27 o 
   4   4   4      948.44      860.00     24.18 o 
   5   4   4     1158.65     1076.24     28.16 o 
   6   4   4      653.61      653.63     21.64 o 
   7   4   4      423.62      386.06     17.83 o 
   8   4   4      122.24      124.24     16.98 o 
   9   4   4        6.78       18.99      8.25 o 
  10   4   4       19.50       11.16      9.72 o 
  11   4   4      860.63      768.63     29.89 o 
  12   4   4       15.01       14.68      8.35 o 
  13   4   4       49.74       55.76     10.27 o 
  14   4   4      246.49      180.43     15.81 o 
  15   4   4      418.80      344.28     38.17 o 
  16   4   4        0.07        1.65     10.98 o 
 -17   5   4      167.91      149.68     18.89 o 
 -16   5   4       98.91       92.87     20.10 o 
 -15   5   4        6.83       -1.00     10.99 o 
 -14   5   4       24.91       15.66     12.64 o 
 -13   5   4      103.91      123.25     38.01 o 
 -12   5   4       30.92       -0.26     10.36 o 
 -11   5   4      100.42       79.62     22.99 o 
 -10   5   4      157.58      126.59     27.59 o 
  -9   5   4       45.40       17.78     25.29 o 
  -8   5   4      139.34      113.79     17.79 o 
  -7   5   4      104.82       92.68     13.46 o 
  -6   5   4      262.24      276.86     23.47 o 
  -5   5   4      101.31      107.70     16.24 o 
  -4   5   4      560.39      542.19     21.46 o 
  -3   5   4        1.76        2.72      4.86 o 
  -2   5   4      258.43      246.91     12.88 o 
  -1   5   4        4.91        0.16      4.65 o 
   0   5   4      238.54      252.42     14.86 o 
   1   5   4        2.33        5.94      4.86 o 
   2   5   4       31.82       34.46      7.45 o 
   3   5   4       10.21        6.46      9.30 o 
   4   5   4      184.71      183.08     13.14 o 
   5   5   4      374.88      406.34     18.22 o 
   6   5   4       25.95       14.54      7.19 o 
   7   5   4      184.25      191.06     15.85 o 
   8   5   4       43.04       28.33     11.81 o 
   9   5   4      390.57      421.14     51.04 o 
  10   5   4      345.56      327.12     26.84 o 
  11   5   4      264.49      242.93     25.37 o 
  12   5   4       48.26       59.36     18.05 o 
  13   5   4       19.55       42.76     15.36 o 
  14   5   4       45.24       33.71     16.06 o 
  15   5   4       22.10        6.84     19.50 o 
 -15   6   4       12.90       38.32     16.05 o 
 -14   6   4        0.11        0.95     12.59 o 
 -13   6   4        0.30        5.01     12.05 o 
 -12   6   4        0.02        1.05     10.70 o 
 -11   6   4      221.71      228.78     25.69 o 
 -10   6   4        4.80       -3.39      9.55 o 
  -9   6   4       18.78       22.58     21.61 o 
  -8   6   4      129.93      110.61     19.09 o 
  -7   6   4       41.25       31.56     13.55 o 
  -6   6   4      141.34      118.10     18.93 o 
  -5   6   4       84.63      121.09     18.27 o 
  -4   6   4     1160.11     1119.50     46.59 o 
  -3   6   4     1799.97     1684.81     92.88 o 
  -2   6   4       41.31       62.99     21.92 o 
  -1   6   4       44.60       50.96     20.61 o 
   0   6   4       38.89       38.34      7.95 o 
   1   6   4       26.17       33.50      8.19 o 
   2   6   4      550.99      549.18     21.13 o 
   3   6   4       22.00       27.15      9.07 o 
   4   6   4        0.15        4.36      6.82 o 
   5   6   4       22.04       19.66      9.69 o 
   6   6   4       80.26       95.63     17.41 o 
   7   6   4       89.08       83.50     16.28 o 
   8   6   4        6.29       -0.80     10.24 o 
   9   6   4      552.93      559.13     38.89 o 
  10   6   4      451.37      425.39     31.87 o 
  11   6   4      618.29      520.10     36.12 o 
  12   6   4        2.47       13.06     13.60 o 
  13   6   4       10.05        6.48     16.78 o 
 -13   7   4        0.87       -5.61     13.48 o 
 -12   7   4       81.83       53.76     18.89 o 
 -11   7   4        9.48       31.55     15.45 o 
 -10   7   4       35.23       29.97     38.93 o 
  -9   7   4       78.21       71.84     25.83 o 
  -8   7   4      319.91      308.92     29.81 o 
  -7   7   4     1390.19     1327.38     77.13 o 
  -6   7   4      588.68      599.03     37.61 o 
  -5   7   4       63.88       51.39     15.41 o 
  -4   7   4      428.89      372.87     30.28 o 
  -3   7   4       39.36       51.07     15.29 o 
  -2   7   4      578.51      568.69     44.53 o 
  -1   7   4        0.06        1.99     17.47 o 
   0   7   4       41.97       55.02     16.26 o 
   1   7   4      382.47      364.57     30.01 o 
   2   7   4      153.39      137.56     20.92 o 
   3   7   4      366.69      410.55     31.90 o 
   4   7   4        8.53       21.77     10.26 o 
   5   7   4       38.30       20.33     12.21 o 
   6   7   4      914.65      839.95     86.90 o 
   7   7   4        0.35      -11.17     10.32 o 
   8   7   4      787.31      729.86     40.22 o 
   9   7   4      872.98      737.84     41.32 o 
  10   7   4       14.19       13.17     14.49 o 
  -8   8   4       12.89       23.02     15.30 o 
  -7   8   4       31.06       35.30     16.39 o 
  -6   8   4       54.40       32.60     16.39 o 
  -5   8   4        1.30       -7.24     20.04 o 
  -4   8   4      185.12      182.24     26.15 o 
  -3   8   4      622.99      551.81     38.55 o 
  -2   8   4      298.22      243.89     27.58 o 
  -1   8   4       15.91        2.48     12.62 o 
   0   8   4        2.91        9.06     11.31 o 
   1   8   4        0.41       -3.58     12.62 o 
   2   8   4        0.62        0.66     13.55 o 
   3   8   4        4.30        3.83     18.78 o 
   4   8   4       60.64       75.26     27.67 o 
   5   8   4      140.57      133.73     32.72 o 
   6   8   4      115.75       68.59     26.90 o 
 -21   1   5       25.04       29.22     12.50 o 
 -20   1   5      302.71      458.78     33.33 o 
 -19   1   5       22.52       25.23      6.95 o 
 -18   1   5      161.32      176.08     13.01 o 
 -17   1   5      110.47       95.17      8.21 o 
 -16   1   5       46.86      152.15     16.62 o 
 -15   1   5      860.22      759.66     17.69 o 
 -14   1   5       12.69       19.18      3.75 o 
 -13   1   5       63.02      117.77      5.69 o 
 -12   1   5        7.26       31.04      3.41 o 
 -11   1   5      259.73      512.65     10.07 o 
 -10   1   5     1080.48     1103.82     14.11 o 
  -9   1   5      308.29      311.27      6.09 o 
  -8   1   5     1018.93     1137.01     12.65 o 
  -7   1   5       74.96      624.88     28.74 o 
  -6   1   5       16.95       31.11      9.81 o 
  -5   1   5     2010.64     2210.79     27.24 o 
  -4   1   5     1610.88     1796.26     22.67 o 
  -3   1   5     1719.80     1622.47     20.68 o 
  -2   1   5      535.08      527.62      9.11 o 
  -1   1   5      142.47      204.32      8.86 o 
   0   1   5      111.49      102.25      9.77 o 
   1   1   5     1183.64     1404.96     17.15 o 
   2   1   5     1503.41     1723.39     20.22 o 
   3   1   5     1034.53     1027.02     14.08 o 
   4   1   5     2219.84     2213.84     25.74 o 
   5   1   5      596.39      740.07     11.96 o 
   6   1   5      108.56      143.45      5.62 o 
   7   1   5      384.21      580.11     12.17 o 
   8   1   5     1262.59     1248.41     17.56 o 
   9   1   5      306.09      282.71      9.42 o 
  10   1   5      285.03      276.20      8.56 o 
  11   1   5       48.18       43.16      5.33 o 
  12   1   5      100.61      191.53     15.02 o 
  13   1   5      794.42      777.21     18.65 o 
  14   1   5        6.37       20.81      4.92 o 
  15   1   5      117.23      139.66      9.07 o 
  16   1   5        0.32        3.63      5.95 o 
  17   1   5      722.15      847.07     27.36 o 
 -20   2   5       10.52       30.26     11.33 o 
 -19   2   5       23.18      228.94     30.31 o 
 -18   2   5      221.04      281.85     13.35 o 
 -17   2   5        4.13       27.05      6.32 o 
 -16   2   5      857.17      780.75     18.06 o 
 -15   2   5      640.75      514.73     13.25 o 
 -14   2   5      392.09      537.78     13.39 o 
 -13   2   5      101.75       96.07      6.28 o 
 -12   2   5      115.99      326.67     22.31 o 
 -11   2   5      605.43      565.52     11.00 o 
 -10   2   5      152.88      209.47      6.14 o 
  -9   2   5       16.65      488.16     19.06 o 
  -8   2   5      493.58      459.82      8.30 o 
  -7   2   5     1404.05     1550.46     18.55 o 
  -6   2   5      373.91      407.53      7.52 o 
  -5   2   5      141.42      562.18     20.05 o 
  -4   2   5      875.80      870.81     14.44 o 
  -3   2   5      699.57     1018.36     18.73 o 
  -2   2   5     2259.58     2404.13     33.60 o 
  -1   2   5      925.46     1204.39     28.81 o 
   0   2   5     1685.50     1785.36     23.51 o 
   1   2   5      658.34      762.46     11.54 o 
   2   2   5     1967.78     1932.16     23.92 o 
   3   2   5      227.98      310.02      9.39 o 
   4   2   5     1630.37     1713.29     22.53 o 
   5   2   5      114.25      175.12     11.41 o 
   6   2   5     2125.53     1921.85     30.73 o 
   7   2   5      107.47      140.70     12.06 o 
   8   2   5      179.91      285.11     12.90 o 
   9   2   5     1049.67      963.67     19.30 o 
  10   2   5       15.65       27.29      5.06 o 
  11   2   5     1027.71      976.27     20.39 o 
  12   2   5        0.85       63.04      8.57 o 
  13   2   5      186.43      268.75     21.49 o 
  14   2   5      188.85      173.88     11.52 o 
  15   2   5      102.18      151.29     12.44 o 
  16   2   5     1188.43     1203.76     34.78 o 
  17   2   5       59.81       62.82     19.64 o 
 -19   3   5        9.30        4.98     18.62 o 
 -18   3   5      138.91      113.27     15.48 o 
 -17   3   5        0.25       14.89      8.32 o 
 -16   3   5      201.64      213.93     13.77 o 
 -15   3   5      211.30      208.45     15.44 o 
 -14   3   5       86.28       69.83      8.46 o 
 -13   3   5        6.09       22.09      5.99 o 
 -12   3   5      140.17      217.09     22.37 o 
 -11   3   5        9.31        4.33      4.44 o 
 -10   3   5      174.47      245.16     10.23 o 
  -9   3   5      264.38      309.14      9.84 o 
  -8   3   5       63.98       59.98      5.82 o 
  -7   3   5        0.34      557.14     30.88 o 
  -6   3   5      491.68      513.87     16.69 o 
  -5   3   5       48.13       72.49      9.54 o 
  -4   3   5      144.76      203.89     14.84 o 
  -3   3   5      513.39      490.06     12.78 o 
  -2   3   5      311.76      311.41     12.33 o 
  -1   3   5        0.07       27.82      4.43 o 
   0   3   5       31.34       81.33      8.04 o 
   1   3   5      394.04      366.24     12.40 o 
   2   3   5      200.68      184.97      9.44 o 
   3   3   5      145.65      203.49     17.38 o 
   4   3   5     2485.63     2445.43     46.83 o 
   5   3   5        6.94        8.20      5.42 o 
   6   3   5      262.93      267.98     13.39 o 
   7   3   5      412.97      401.81     18.30 o 
   8   3   5        1.61        3.24      5.61 o 
   9   3   5      552.14      541.07     15.66 o 
  10   3   5      114.36       97.28      7.48 o 
  11   3   5       90.07       94.82      8.42 o 
  12   3   5       32.35       55.72      7.32 o 
  13   3   5      183.93      226.67     16.62 o 
  14   3   5       55.37       46.04      8.00 o 
  15   3   5       27.02       32.12      7.94 o 
  16   3   5       11.24       11.96     10.40 o 
 -18   4   5      310.55      261.19     44.74 o 
 -17   4   5      261.45      328.83     24.04 o 
 -16   4   5       19.53       18.31      9.66 o 
 -15   4   5      124.71      158.26     19.69 o 
 -14   4   5        1.67        8.09      7.97 o 
 -13   4   5       12.72       92.77     12.78 o 
 -12   4   5       35.70       60.54     10.86 o 
 -11   4   5       22.66       23.53      8.16 o 
 -10   4   5       69.74       96.91     13.83 o 
  -9   4   5       73.49       67.00     10.85 o 
  -8   4   5      196.45      225.18     14.48 o 
  -7   4   5      378.76      367.34     25.04 o 
  -6   4   5      140.32      141.38     16.92 o 
  -5   4   5     1626.41     1522.93     43.39 o 
  -4   4   5      228.99      350.71     35.98 o 
  -3   4   5      123.06      173.26     15.75 o 
  -2   4   5      571.97      630.01     19.43 o 
  -1   4   5        0.72       34.03      7.77 o 
   0   4   5       37.61       70.61     10.11 o 
   1   4   5      722.51      708.24     20.61 o 
   3   4   5       49.34       96.97      9.39 o 
   4   4   5       37.03       87.63      9.03 o 
   5   4   5      150.99      181.62     13.63 o 
   6   4   5       37.74       46.00      8.53 o 
   7   4   5      173.72      167.82     16.68 o 
   8   4   5       11.20       14.06      7.67 o 
   9   4   5       93.94       97.71     15.32 o 
  10   4   5      631.20      569.45     33.04 o 
  11   4   5       20.31       14.93      7.32 o 
  12   4   5       78.62       83.45     11.07 o 
  13   4   5        1.28        1.08      7.05 o 
  14   4   5      257.30      250.67     18.85 o 
  15   4   5       21.51       70.85     18.80 o 
 -17   5   5      401.60      332.22     27.94 o 
 -16   5   5       27.51       81.75     19.43 o 
 -15   5   5      474.80      422.03     33.98 o 
 -14   5   5       67.57       52.91     26.13 o 
 -13   5   5      283.46      378.21     31.07 o 
 -12   5   5        1.88       18.77     12.33 o 
 -10   5   5      136.63      226.46     31.88 o 
  -9   5   5     1600.77     1565.12     58.06 o 
  -8   5   5     2192.42     2390.48     75.80 o 
  -7   5   5      520.02      515.28     30.83 o 
  -6   5   5      416.51      482.52     29.89 o 
  -5   5   5     1652.44     1598.58     56.36 o 
  -4   5   5     1612.54     1611.10     81.62 o 
  -3   5   5     1413.59     1555.54     79.32 o 
  -2   5   5       67.67       66.88     11.75 o 
  -1   5   5       91.49      109.73     10.14 o 
   0   5   5      267.25      528.65     18.41 o 
   1   5   5      274.67      617.82     23.35 o 
   2   5   5      495.62      836.57     24.92 o 
   3   5   5      474.65      567.86     27.08 o 
   4   5   5       70.46      126.55     11.41 o 
   5   5   5     1816.02     2118.03     47.06 o 
   7   5   5     1904.88     1807.56     71.02 o 
   8   5   5     1858.43     1648.71     58.71 o 
   9   5   5       55.14       57.35     14.54 o 
  10   5   5      337.16      370.01     29.28 o 
  11   5   5        8.07       23.75     13.07 o 
  12   5   5      196.88      212.29     25.00 o 
  13   5   5      414.57      426.45     34.40 o 
  14   5   5        0.20       78.94     18.97 o 
 -15   6   5        7.13       29.26     15.36 o 
 -14   6   5       26.67       33.33     15.58 o 
 -13   6   5        6.86       36.07     15.10 o 
 -12   6   5       15.15        2.74     11.64 o 
 -11   6   5       69.77       50.21     15.87 o 
 -10   6   5       22.63       26.62     12.53 o 
  -9   6   5        1.94       10.00     11.07 o 
  -8   6   5      153.60      143.01     21.10 o 
  -7   6   5       38.60      113.82     18.41 o 
  -6   6   5        6.13        7.08     10.17 o 
  -5   6   5      109.35      121.15     19.58 o 
  -4   6   5       29.43       27.27     11.53 o 
  -3   6   5       88.40      133.12     29.73 o 
  -2   6   5        2.56       84.53     23.30 o 
  -1   6   5      349.59      387.16     41.92 o 
   0   6   5        1.98        7.63     10.64 o 
   1   6   5       34.80       20.97     10.14 o 
   2   6   5       24.09       44.14      8.83 o 
   3   6   5       23.70       22.99     11.26 o 
   4   6   5      522.39      512.15     24.86 o 
   5   6   5       29.53       85.34     12.94 o 
   6   6   5       22.87       32.02     10.77 o 
   7   6   5       45.57       49.67     14.13 o 
   8   6   5        3.77       30.63     13.17 o 
   9   6   5       37.86       45.83     14.74 o 
  10   6   5      174.91      134.35     30.77 o 
  11   6   5       15.48       23.45     13.61 o 
  12   6   5      104.49       82.86     18.85 o 
 -12   7   5        6.15       23.41     19.89 o 
 -11   7   5        3.39       -0.22     13.17 o 
 -10   7   5      182.35      182.03     34.18 o 
  -9   7   5       45.99       51.12     17.33 o 
  -8   7   5       13.02        5.53     20.96 o 
  -7   7   5       60.03       81.84     38.89 o 
  -6   7   5       23.13       34.04     14.73 o 
  -5   7   5        1.20       12.77     12.36 o 
  -4   7   5        9.94       13.70     11.51 o 
  -3   7   5       78.27       87.52     18.42 o 
  -2   7   5       41.02       48.82     25.44 o 
  -1   7   5        7.71       10.42     11.69 o 
   0   7   5       36.47       37.27     14.91 o 
   1   7   5       31.60       65.10     17.16 o 
   2   7   5        1.13       20.82     12.65 o 
   3   7   5       19.02       51.65     16.02 o 
   4   7   5       20.43       14.25     21.99 o 
   5   7   5       26.36       48.89     21.76 o 
   6   7   5       87.77      112.43     19.20 o 
   7   7   5        0.53       34.92     13.73 o 
   8   7   5        3.25       -6.06     12.76 o 
   9   7   5       51.75       40.83     19.20 o 
  -8   8   5      128.47      104.36     22.84 o 
  -7   8   5        2.72       17.03     20.42 o 
  -6   8   5       15.82       33.01     16.72 o 
  -5   8   5       26.65       23.74     15.64 o 
  -4   8   5      332.91      364.54    119.24 o 
  -3   8   5        1.73        1.22     12.93 o 
  -2   8   5       29.83       23.47     11.90 o 
  -1   8   5        2.04      -10.73      9.94 o 
   0   8   5        5.12        5.08     14.84 o 
   1   8   5      182.40      223.90     29.54 o 
   2   8   5       20.79        7.43     14.84 o 
   3   8   5        7.86       20.84     15.76 o 
   4   8   5      123.65      144.53     34.95 o 
   5   8   5        7.59       40.69     23.76 o 
 -21   0   6      236.22      252.98     25.11 o 
 -20   0   6      110.28      170.75     21.76 o 
 -19   0   6       80.88       89.53     29.84 o 
 -18   0   6      154.05      134.25     14.11 o 
 -17   0   6      424.30      435.19     23.27 o 
 -16   0   6     1582.36     1316.85     32.41 o 
 -15   0   6      520.33      439.17     16.93 o 
 -14   0   6      110.36      130.28     20.61 o 
 -13   0   6       67.08       44.70      7.33 o 
 -12   0   6      814.72      757.95     16.85 o 
 -11   0   6     1025.88     1034.22     20.01 o 
 -10   0   6      529.61      478.35     12.50 o 
  -9   0   6      189.23      159.82     12.24 o 
  -8   0   6       31.19       14.54      4.13 o 
  -7   0   6      715.61      678.76     30.57 o 
  -6   0   6      103.76       99.93      6.53 o 
  -5   0   6     2385.98     2054.98     43.75 o 
  -4   0   6      895.64      848.78     31.66 o 
  -3   0   6     2989.57     3149.95     62.20 o 
  -2   0   6      266.33      362.86     11.38 o 
  -1   0   6        3.65        6.99      3.84 o 
   0   0   6     1387.71     1456.18     28.42 o 
   1   0   6      141.10      155.01     10.27 o 
   2   0   6        0.73       -0.92      3.62 o 
   3   0   6     3983.84     3818.18     57.87 o 
   4   0   6      600.30      575.26     15.25 o 
   5   0   6     4198.71     3931.27     55.87 o 
   6   0   6       53.06       51.85      5.74 o 
   7   0   6      850.90      920.58     19.92 o 
   8   0   6      216.53      226.79     10.71 o 
   9   0   6        1.11       -3.87      4.20 o 
  10   0   6     1442.83     1264.18     28.45 o 
  11   0   6      227.96      106.75      9.84 o 
  12   0   6      282.30      370.41     50.00 o 
  13   0   6      368.76      312.92     15.41 o 
  14   0   6      515.99      542.03     19.82 o 
  15   0   6     1070.17     1139.83     29.80 o 
  16   0   6      548.39      588.79     21.73 o 
  17   0   6       50.53       55.01     14.20 o 
 -20   1   6      158.59      147.01     13.61 o 
 -19   1   6      117.82      127.31     11.43 o 
 -18   1   6       58.85       50.58      8.64 o 
 -17   1   6      207.29      175.04     12.31 o 
 -16   1   6      477.47      442.81     15.96 o 
 -15   1   6       17.88       23.59      4.58 o 
 -14   1   6       58.51       67.22      5.61 o 
 -13   1   6      719.66      688.68     12.75 o 
 -12   1   6       59.19       66.24      4.89 o 
 -11   1   6       69.96       82.23     17.47 o 
 -10   1   6        0.03        3.99      2.12 o 
  -9   1   6      397.45      396.00      8.04 o 
  -8   1   6      177.05      168.43      5.29 o 
  -7   1   6      129.61      161.80      8.93 o 
  -6   1   6     1282.36     1211.33     16.74 o 
  -5   1   6      279.77      339.51      8.83 o 
  -4   1   6      435.48      394.82      8.30 o 
  -3   1   6     7713.34     7545.57     89.41 o 
  -2   1   6       21.01       20.60      3.32 o 
  -1   1   6      923.51     1074.36     18.40 o 
   0   1   6      486.23      476.07     10.46 o 
   1   1   6      300.85      272.02      6.44 o 
   2   1   6      125.80      138.89      5.25 o 
   3   1   6     1201.67     1168.66     16.07 o 
   4   1   6        1.90       -1.27      2.41 o 
   5   1   6      404.92      399.22      8.89 o 
   6   1   6      236.66      215.31      7.08 o 
   7   1   6     1588.38     1444.13     20.28 o 
   8   1   6      146.86      149.84      6.51 o 
   9   1   6      328.78      290.67      8.45 o 
  10   1   6      131.01      106.51      6.72 o 
  11   1   6       38.42       59.43      5.37 o 
  12   1   6      506.29      480.04     13.26 o 
  13   1   6       36.28       36.14      5.37 o 
  14   1   6      306.51      303.98     11.87 o 
  15   1   6       68.18       64.20      8.00 o 
  16   1   6       16.62       24.52      8.08 o 
  17   1   6      138.01      205.49     16.32 o 
 -20   2   6        7.58        3.16      9.93 o 
 -19   2   6       79.95       75.24     10.65 o 
 -18   2   6       78.38       48.33      7.73 o 
 -17   2   6      109.49      110.09      9.27 o 
 -16   2   6      646.78      558.14     15.23 o 
 -15   2   6       18.13       26.36      5.08 o 
 -14   2   6        0.71        1.83      4.02 o 
 -13   2   6        5.10        4.37      3.82 o 
 -12   2   6        1.99       -2.04      3.28 o 
 -11   2   6       38.26       31.31      4.21 o 
 -10   2   6       33.19       47.66      4.72 o 
  -9   2   6      128.06      120.83      6.06 o 
  -8   2   6       90.34       84.46      4.88 o 
  -7   2   6       50.74       31.22      6.34 o 
  -6   2   6      118.27      133.25      7.37 o 
  -5   2   6        4.57        5.95      2.32 o 
  -4   2   6        7.01        5.02      2.18 o 
  -3   2   6      694.88      824.65     13.29 o 
  -2   2   6      144.47      131.53      5.04 o 
  -1   2   6       88.85       94.12      5.59 o 
   0   2   6      854.53      769.76     12.66 o 
   1   2   6      847.51      798.82     13.88 o 
   2   2   6     1117.20     1100.83     17.67 o 
   3   2   6      609.84      631.29     11.81 o 
   4   2   6       28.26       28.75      4.19 o 
   5   2   6       51.18       39.46      5.35 o 
   6   2   6        1.89        3.75      3.86 o 
   7   2   6      112.46      127.46      7.54 o 
   8   2   6       10.48        7.00      4.34 o 
   9   2   6        5.64        5.06      3.97 o 
  10   2   6        0.18        0.17      4.21 o 
  11   2   6      516.46      423.11     13.59 o 
  12   2   6       41.90       41.28      6.37 o 
  13   2   6        0.02        5.69      5.88 o 
  14   2   6       25.34       23.41      8.32 o 
  15   2   6        0.99        8.75      7.47 o 
  16   2   6        1.72       10.08      8.79 o 
 -19   3   6      172.23      239.64     39.93 o 
 -18   3   6      107.45       95.22     16.32 o 
 -17   3   6        7.19        9.20      7.45 o 
 -16   3   6      434.47      418.09     29.80 o 
 -15   3   6      280.70      278.37     17.15 o 
 -14   3   6       22.30       31.33      8.08 o 
 -13   3   6        1.57       12.03      5.30 o 
 -12   3   6      485.85      425.34     13.64 o 
 -11   3   6      287.07      346.85     25.73 o 
 -10   3   6     1458.28     1433.22     28.30 o 
  -9   3   6     2110.72     1904.91     34.22 o 
  -8   3   6     2425.94     2383.62     69.77 o 
  -7   3   6      117.91      127.04     10.86 o 
  -6   3   6      375.99      583.08     33.45 o 
  -5   3   6     1127.10      984.67     40.82 o 
  -4   3   6      190.75      217.61     25.94 o 
  -3   3   6      250.25      222.37      9.73 o 
  -2   3   6     1347.35     1429.91     27.99 o 
  -1   3   6      741.54      663.02     19.81 o 
   0   3   6     1028.08      972.47     23.20 o 
   1   3   6      108.22      107.50     11.43 o 
   2   3   6     1524.94     1441.33     31.52 o 
   3   3   6        2.16        2.67      4.86 o 
   4   3   6     2995.65     2808.30     53.60 o 
   5   3   6       29.18       31.07      8.54 o 
   6   3   6      829.59      764.03     23.25 o 
   7   3   6     1789.18     1597.64     30.77 o 
   8   3   6        8.63        8.19      6.20 o 
   9   3   6      643.85      580.52     17.08 o 
  10   3   6        0.25        4.83      4.44 o 
  11   3   6       62.20       44.22      6.60 o 
  12   3   6      646.35      616.74     19.07 o 
  13   3   6       93.25       90.48      9.48 o 
  14   3   6      285.73      208.28     13.38 o 
  15   3   6        9.78       21.95      9.50 o 
 -18   4   6       39.42       40.56     12.81 o 
 -17   4   6      812.13      788.49     33.77 o 
 -16   4   6        1.58       -3.31      8.27 o 
 -15   4   6       61.37       71.07     13.30 o 
 -14   4   6        4.94        5.16      7.42 o 
 -13   4   6        0.26        3.12      7.39 o 
 -12   4   6      141.29      142.28     14.63 o 
 -11   4   6       60.67       59.28     10.40 o 
 -10   4   6       12.71       10.90      7.34 o 
  -9   4   6      102.17      102.19     12.27 o 
  -8   4   6        3.87       11.05      9.67 o 
  -7   4   6      239.16      282.86     18.62 o 
  -6   4   6       13.58       27.51     17.93 o 
  -5   4   6      230.35      185.07     27.97 o 
  -4   4   6      366.56      343.69     18.56 o 
  -3   4   6      236.20      228.19     15.83 o 
  -2   4   6      137.45      114.16     10.34 o 
  -1   4   6        1.66        3.79      6.98 o 
   0   4   6      747.80      688.94     23.80 o 
   1   4   6      544.34      537.03     21.26 o 
   2   4   6      276.75      283.91     16.53 o 
   3   4   6      317.87      303.74     17.76 o 
   4   4   6      253.24      274.45     28.39 o 
   5   4   6      162.65      184.89     15.28 o 
   6   4   6      254.64      246.63     17.50 o 
   7   4   6      149.42      154.06     18.83 o 
   8   4   6      760.23      740.65     29.02 o 
   9   4   6      276.83      281.40     16.99 o 
  10   4   6      269.14      244.68     19.41 o 
  11   4   6      134.19      128.79     12.93 o 
  12   4   6        1.68       11.31      7.68 o 
  13   4   6       17.23       31.65     13.99 o 
  14   4   6       57.44       43.46     10.94 o 
 -17   5   6        7.03       -2.02     12.44 o 
 -16   5   6       64.67       39.79     16.48 o 
 -15   5   6       30.56       21.59     13.21 o 
 -14   5   6        8.85       12.36     12.52 o 
 -13   5   6       31.10       24.50     13.04 o 
 -12   5   6       52.80       38.82     13.65 o 
 -11   5   6      104.41      115.82     34.60 o 
 -10   5   6       26.41       27.58     27.93 o 
  -9   5   6       72.22       57.38     14.61 o 
  -8   5   6     1258.15     1113.01     47.27 o 
  -7   5   6      688.50      690.08     35.82 o 
  -6   5   6      253.07      278.19     32.99 o 
  -5   5   6      309.41      336.28     38.85 o 
  -4   5   6       41.45       51.96     21.00 o 
  -3   5   6       39.14       24.60     19.24 o 
  -2   5   6      330.61      401.19     41.00 o 
  -1   5   6       50.48       32.75     15.60 o 
   0   5   6      262.20      246.94     13.72 o 
   1   5   6        9.86       15.37      6.17 o 
   2   5   6        0.45        3.36      5.82 o 
   3   5   6       29.49       37.59     10.45 o 
   4   5   6       37.19       47.78     10.41 o 
   5   5   6      220.73      225.90     17.70 o 
   6   5   6      157.61      177.80     21.21 o 
   7   5   6       32.69       18.70      9.21 o 
   8   5   6       97.33      105.56     14.15 o 
   9   5   6        1.08        7.55     11.07 o 
  10   5   6        1.58       16.04     12.01 o 
  11   5   6       33.61       11.30     20.08 o 
  12   5   6        0.02       10.11     13.30 o 
  13   5   6        1.96       10.38     12.42 o 
 -15   6   6       62.81       47.04     19.07 o 
 -14   6   6       40.37        8.42     13.43 o 
 -13   6   6        0.01       -3.67     11.72 o 
 -12   6   6       71.12       69.50     17.83 o 
 -11   6   6        3.60       12.11     11.62 o 
 -10   6   6        9.56       26.48     12.55 o 
  -9   6   6      574.58      532.84     71.50 o 
  -8   6   6       15.76        4.14     14.68 o 
  -7   6   6        6.05       10.06     11.09 o 
  -6   6   6       16.43       24.20     30.42 o 
  -5   6   6       15.11       49.59     14.45 o 
  -4   6   6       65.57       78.47     24.68 o 
  -3   6   6      194.51      252.97     36.71 o 
  -2   6   6      134.50       92.96     26.36 o 
  -1   6   6        1.16        1.85     10.70 o 
   0   6   6      220.18      221.72     24.40 o 
   1   6   6       87.43       91.21     17.77 o 
   2   6   6       20.40       36.97     30.92 o 
   3   6   6      102.98      114.72     19.41 o 
   4   6   6        0.45        9.28     11.63 o 
   5   6   6      283.36      314.51     22.20 o 
   6   6   6      745.02      725.51     46.87 o 
   7   6   6      275.93      226.24     23.81 o 
   8   6   6      219.84      231.33     24.82 o 
   9   6   6      264.84      250.32     26.66 o 
  10   6   6        0.05        4.48     12.03 o 
  11   6   6       77.05      125.70     22.83 o 
 -12   7   6        0.94      -10.82     12.36 o 
 -11   7   6       30.04       27.22     16.94 o 
 -10   7   6     1212.33     1153.56     54.85 o 
  -9   7   6      680.50      648.87     41.71 o 
  -8   7   6        7.70       52.90     15.40 o 
  -7   7   6     1082.43      855.72     45.91 o 
  -6   7   6      516.21      484.28     36.02 o 
  -5   7   6      769.54      672.93     39.55 o 
  -4   7   6      348.96      359.53     31.35 o 
  -3   7   6      333.49      337.12     44.91 o 
  -2   7   6        2.26        1.76     19.01 o 
  -1   7   6      100.94      125.09     21.18 o 
   0   7   6       26.36       66.88     17.31 o 
   1   7   6       69.83       73.42     18.04 o 
   2   7   6      678.30      704.46     40.17 o 
   3   7   6      118.42      133.12     21.99 o 
   4   7   6     1407.40     1271.55     54.94 o 
   5   7   6      275.74      302.29     29.53 o 
   6   7   6      463.07      496.06     51.96 o 
   7   7   6      394.15      384.02     47.44 o 
   8   7   6        6.34       10.70     13.68 o 
  -7   8   6       41.83       26.16     16.57 o 
  -6   8   6        2.97       -9.49     12.99 o 
  -5   8   6        2.92      -11.55     11.23 o 
  -4   8   6       23.06       13.67     14.52 o 
  -3   8   6       40.19       -2.42     12.32 o 
  -2   8   6       60.55       63.61     15.25 o 
  -1   8   6       86.88       63.45     39.66 o 
   0   8   6        0.58       13.02     15.61 o 
   1   8   6       14.84       45.01     19.24 o 
   2   8   6        3.40       -2.37     14.95 o 
   3   8   6       86.06       34.09     25.10 o 
 -20   1   7       55.46       52.31     10.62 o 
 -19   1   7      154.31      134.41     11.80 o 
 -18   1   7        2.36       -1.55      5.84 o 
 -17   1   7      400.26      331.77     16.09 o 
 -16   1   7      221.56      222.48     12.95 o 
 -15   1   7        7.29        5.15      4.45 o 
 -14   1   7      247.32      235.95     12.59 o 
 -13   1   7      208.26      214.05      8.59 o 
 -12   1   7       19.66       16.67      4.16 o 
 -11   1   7      103.95       81.54      5.26 o 
 -10   1   7      123.61      136.63      5.95 o 
  -9   1   7     2900.98     2709.02     32.94 o 
  -8   1   7      106.76      127.51      5.01 o 
  -7   1   7     1402.98     1233.33     16.61 o 
  -6   1   7      335.89      342.79      8.11 o 
  -5   1   7       37.36       31.53      3.69 o 
  -4   1   7     2741.10     2692.06     33.54 o 
  -3   1   7      143.82      194.82      8.06 o 
  -2   1   7      390.12      337.32      8.40 o 
  -1   1   7      547.07      519.50     11.46 o 
   0   1   7        0.03        0.65      2.75 o 
   1   1   7      384.81      370.34      8.39 o 
   2   1   7      120.40      115.55      6.62 o 
   3   1   7     1164.81     1033.93     15.43 o 
   4   1   7      163.59      177.69      6.56 o 
   5   1   7      391.27      356.64      8.93 o 
   6   1   7     1700.06     1501.90     21.21 o 
   7   1   7      126.81      140.25      8.29 o 
   8   1   7      651.63      593.00     12.39 o 
   9   1   7       71.14       90.04      6.08 o 
  10   1   7      169.36      158.09      9.53 o 
  11   1   7      395.27      367.50     10.28 o 
  12   1   7      423.30      405.86     11.60 o 
  13   1   7      316.57      306.18     15.01 o 
  14   1   7       63.27       51.36      7.54 o 
  15   1   7      107.29      103.79     11.48 o 
  16   1   7       94.35       62.37     10.15 o 
 -20   2   7        3.63       25.14      9.42 o 
 -19   2   7       56.86       37.49      9.36 o 
 -18   2   7      314.51      280.45     13.68 o 
 -17   2   7       48.72       42.65      7.47 o 
 -16   2   7       89.40       91.61     17.06 o 
 -15   2   7       36.95       33.68      5.99 o 
 -14   2   7       16.01        9.46      4.67 o 
 -13   2   7       50.95       46.74      5.71 o 
 -12   2   7      771.12      705.23     17.33 o 
 -11   2   7      371.10      334.94     10.03 o 
 -10   2   7      215.77      187.88      7.86 o 
  -9   2   7      420.24      384.07      9.89 o 
  -8   2   7      164.65      146.96      5.76 o 
  -7   2   7        0.07       -1.63      3.05 o 
  -6   2   7      394.74      357.70      7.08 o 
  -5   2   7     1706.59     1489.35     21.81 o 
  -4   2   7     1320.97     1273.32     19.35 o 
  -3   2   7      966.68     1140.37     21.04 o 
  -2   2   7      388.05      307.72      8.26 o 
  -1   2   7      743.48      683.01     12.14 o 
   0   2   7      866.48      784.54     13.75 o 
   1   2   7       70.96       71.61      4.90 o 
   2   2   7     1140.42     1055.93     17.34 o 
   3   2   7      968.95      903.70     16.84 o 
   4   2   7      152.47      189.75     13.58 o 
   5   2   7      105.29      118.75      9.44 o 
   6   2   7       16.12        4.51      4.39 o 
   7   2   7      220.96      205.79     11.04 o 
   8   2   7      272.85      250.07     10.67 o 
   9   2   7      442.89      389.38     12.05 o 
  10   2   7        0.40        9.25      4.64 o 
  11   2   7       18.49       16.02      5.40 o 
  12   2   7      227.66      225.28     11.72 o 
  13   2   7      160.46      152.95     11.39 o 
  14   2   7      219.44      221.44     13.54 o 
  15   2   7      811.10      781.75     27.92 o 
 -19   3   7       23.17       19.31     21.15 o 
 -18   3   7        4.50       -0.17     12.61 o 
 -17   3   7      247.37      219.30     16.81 o 
 -16   3   7       11.89       22.02      6.95 o 
 -15   3   7        5.77       -0.85      5.68 o 
 -14   3   7      230.16      215.83     15.07 o 
 -13   3   7       30.90       32.21      6.51 o 
 -12   3   7      175.07      177.44     10.75 o 
 -11   3   7      212.48      235.77     12.94 o 
 -10   3   7      473.90      461.04     14.58 o 
  -9   3   7     3757.24     3429.42     55.55 o 
  -8   3   7      215.14      205.34     10.03 o 
  -7   3   7       95.27       78.96     10.04 o 
  -6   3   7       55.23       35.53      6.62 o 
  -5   3   7        2.90        5.27      4.22 o 
  -4   3   7     1701.34     1683.28     41.02 o 
  -3   3   7      103.19      131.23     15.63 o 
  -2   3   7       50.84       46.58      8.38 o 
  -1   3   7      210.15      182.76     15.68 o 
   0   3   7       12.29       18.75      5.69 o 
   1   3   7        0.05       -0.65      4.71 o 
   2   3   7       71.76       56.56     10.78 o 
   3   3   7       16.38       30.47      6.97 o 
   4   3   7      921.88      898.07     20.42 o 
   5   3   7       34.28       40.61      6.41 o 
   6   3   7      914.27      826.01     20.36 o 
   7   3   7       13.63       12.09      6.40 o 
   8   3   7       91.02       88.93      8.40 o 
   9   3   7       46.19       41.33      7.01 o 
  10   3   7       35.41       28.62      6.18 o 
  11   3   7        7.75        8.90      5.44 o 
  12   3   7      120.89       85.75      9.44 o 
  13   3   7      262.69      237.70     14.08 o 
  14   3   7       79.49       62.44     11.77 o 
  15   3   7       11.91       17.63      9.84 o 
 -18   4   7        0.22       19.87     11.64 o 
 -17   4   7      299.22      256.32     44.27 o 
 -16   4   7       62.91       55.27     12.81 o 
 -15   4   7       15.63        9.49      8.98 o 
 -14   4   7        9.62        8.81      8.80 o 
 -13   4   7      137.71      146.10     21.07 o 
 -12   4   7       27.48       16.62      8.51 o 
 -11   4   7      156.02      154.10     15.39 o 
 -10   4   7      676.25      619.19     25.58 o 
  -9   4   7       16.22       16.67      7.99 o 
  -8   4   7        2.99       -4.45      7.39 o 
  -7   4   7      201.30      189.99     18.16 o 
  -6   4   7       19.32       19.19     10.00 o 
  -5   4   7       19.76       37.76     10.14 o 
  -4   4   7      487.82      429.77     41.23 o 
  -3   4   7      532.53      585.03     46.82 o 
  -2   4   7       42.59      112.35     24.29 o 
  -1   4   7      213.72      197.77     13.35 o 
   0   4   7      727.81      669.12     24.25 o 
   1   4   7      291.22      298.91     16.89 o 
   2   4   7      141.49      151.84     13.63 o 
   3   4   7       46.81       36.81     11.93 o 
   4   4   7      487.37      487.55     23.19 o 
   5   4   7     1047.97      944.24     36.42 o 
   6   4   7      397.01      315.50     21.84 o 
   7   4   7      110.47      125.53     12.42 o 
   8   4   7        0.57        7.13      7.13 o 
   9   4   7        0.09       -1.57      6.72 o 
  10   4   7      674.74      514.66     52.33 o 
  11   4   7       30.80       26.63      8.89 o 
  12   4   7       44.15       23.05      9.09 o 
  13   4   7       26.40       37.02     10.77 o 
 -16   5   7      108.90       76.86     15.07 o 
 -15   5   7       10.24       -6.24     11.80 o 
 -14   5   7      124.84      158.49     23.19 o 
 -13   5   7       56.60       52.93     20.92 o 
 -12   5   7      187.88      144.35     21.77 o 
 -11   5   7      966.21      933.44     88.90 o 
 -10   5   7      449.42      483.94     33.83 o 
  -9   5   7      107.33       50.45     15.04 o 
  -8   5   7      848.67      693.02     37.34 o 
  -7   5   7      478.75      433.28     30.75 o 
  -6   5   7      288.54      231.29     33.95 o 
  -5   5   7       23.69       31.88     17.93 o 
  -4   5   7      588.32      597.30     48.43 o 
  -3   5   7        0.96       -1.53     14.94 o 
  -2   5   7      372.69      400.80     43.38 o 
  -1   5   7       85.89       78.92     16.79 o 
   0   5   7        1.93        3.39      8.07 o 
   1   5   7      766.70      702.15     28.48 o 
   2   5   7      203.12      190.42     13.80 o 
   3   5   7     3096.82     2902.94     59.45 o 
   4   5   7      411.42      395.65     26.60 o 
   5   5   7      330.22      299.41     20.22 o 
   6   5   7       65.10       30.59     10.01 o 
   7   5   7       42.66       56.53     18.58 o 
   8   5   7      904.55      850.73     37.21 o 
   9   5   7       30.96       15.97     12.34 o 
  10   5   7       22.96       28.69     17.01 o 
  11   5   7      341.23      305.10     44.22 o 
  12   5   7      175.55      134.36     27.63 o 
 -14   6   7       30.61       19.81     15.60 o 
 -13   6   7        0.97        4.42     13.39 o 
 -12   6   7       54.53       40.40     16.35 o 
 -11   6   7       25.59       16.44     14.95 o 
 -10   6   7      388.97      306.96     29.99 o 
  -9   6   7       16.65       22.97     19.31 o 
  -8   6   7      251.41      237.39     28.16 o 
  -7   6   7      104.11      104.25     28.05 o 
  -6   6   7       10.44       10.40     11.64 o 
  -5   6   7      482.84      438.12     47.90 o 
  -4   6   7       38.39       51.88     22.84 o 
  -3   6   7       37.24       33.64     20.84 o 
  -2   6   7       86.74      116.10     29.58 o 
  -1   6   7        3.17        4.36     11.08 o 
   0   6   7      109.10      100.44     19.38 o 
   1   6   7       40.38       43.00     15.08 o 
   2   6   7       62.20       53.99     16.51 o 
   3   6   7      453.32      521.24     35.77 o 
   4   6   7      176.07      157.47     26.48 o 
   5   6   7      275.48      259.24     20.65 o 
   6   6   7        0.25       -4.44      8.47 o 
   7   6   7       27.80       30.46     27.28 o 
   8   6   7      244.31      205.73     38.20 o 
   9   6   7        6.33       -0.98     11.38 o 
  10   6   7      127.63      135.15     23.13 o 
 -11   7   7        5.33       14.53     14.03 o 
 -10   7   7        5.98        6.51     13.53 o 
  -9   7   7       63.51       56.73     18.33 o 
  -8   7   7       10.65       10.81     14.02 o 
  -7   7   7       96.26       83.83     19.91 o 
  -6   7   7      302.23      259.94     28.72 o 
  -5   7   7       18.12       19.43     14.12 o 
  -4   7   7        0.20       -5.13     19.62 o 
  -3   7   7       15.86       26.75     25.60 o 
  -2   7   7       78.14       24.39     16.78 o 
  -1   7   7        3.06        6.48     23.76 o 
   0   7   7       10.16       15.79     13.92 o 
   1   7   7        1.43       13.58     13.18 o 
   2   7   7      110.82      112.89     22.32 o 
   3   7   7       56.09       68.77     19.21 o 
   4   7   7        8.47       20.97     14.40 o 
   5   7   7        0.01       -6.51     28.28 o 
   6   7   7      140.76      149.67     34.33 o 
   7   7   7       33.35       42.38     23.60 o 
  -5   8   7       52.29       48.48     19.07 o 
  -4   8   7       80.36       51.25     18.64 o 
  -3   8   7      154.62      152.07     20.85 o 
  -2   8   7       42.05       39.35     17.90 o 
  -1   8   7      141.64      132.59     27.82 o 
   0   8   7      266.26      234.21     30.48 o 
 -20   0   8       17.66       28.62     13.76 o 
 -19   0   8      122.31      233.36     18.40 o 
 -18   0   8      190.74      178.17     21.98 o 
 -17   0   8       27.03       33.44     10.03 o 
 -16   0   8      174.91      244.07     24.92 o 
 -15   0   8        2.52      307.49     17.57 o 
 -14   0   8       45.19       67.88     10.21 o 
 -13   0   8      478.41      477.77     21.47 o 
 -12   0   8       37.38      135.87      9.24 o 
 -11   0   8      106.37      190.45      9.29 o 
 -10   0   8     1064.13     1008.88     20.34 o 
  -9   0   8      437.19      413.12     12.06 o 
  -8   0   8      115.71      281.22     13.54 o 
  -7   0   8        1.05      115.39      8.06 o 
  -6   0   8     3726.73     3799.74     76.28 o 
  -5   0   8        7.58      323.27     14.99 o 
  -4   0   8     2414.60     3394.64     58.00 o 
  -3   0   8       29.94      135.98      8.70 o 
  -2   0   8      377.79      331.64     12.36 o 
  -1   0   8     2505.89     3080.16     54.11 o 
   0   0   8     1156.00     1167.50     28.27 o 
   1   0   8      853.64     1738.67     35.39 o 
   2   0   8      458.68      456.99     15.77 o 
   3   0   8      730.30      730.57     23.89 o 
   4   0   8      258.72      302.90     13.89 o 
   5   0   8       66.61      309.07     12.63 o 
   6   0   8      313.66      321.35     19.59 o 
   7   0   8      445.38      380.87     13.52 o 
   8   0   8      248.13      352.82     13.50 o 
   9   0   8       73.68      145.62     10.17 o 
  10   0   8     1337.06     1098.72     27.51 o 
  11   0   8      342.10      397.18     18.15 o 
  12   0   8       90.16       80.55     10.11 o 
  13   0   8        0.08       68.04     10.31 o 
  14   0   8      486.39      472.91     19.83 o 
  15   0   8        3.09        6.94     11.12 o 
 -20   1   8       28.44       42.47     10.35 o 
 -19   1   8      117.42      133.98     11.91 o 
 -18   1   8      565.39      490.71     18.33 o 
 -17   1   8      179.30      171.28     12.03 o 
 -16   1   8       38.14      174.06     10.63 o 
 -15   1   8       15.48       36.17      6.51 o 
 -14   1   8        0.38      102.82      7.41 o 
 -13   1   8       17.67       37.77      5.17 o 
 -12   1   8      134.50      185.95      8.26 o 
 -11   1   8      628.26      650.65     14.90 o 
 -10   1   8     7498.04     7078.46     75.43 o 
  -9   1   8      125.68      549.31     10.06 o 
  -8   1   8      710.25     1602.63     20.71 o 
  -7   1   8       46.63       56.16      5.04 o 
  -6   1   8       40.74      361.58     11.27 o 
  -5   1   8      122.62      239.80      8.26 o 
  -4   1   8      156.96      228.04      8.94 o 
  -3   1   8      576.83      630.76     13.40 o 
  -2   1   8      246.20      367.13     10.08 o 
  -1   1   8       85.90      146.86      6.66 o 
   0   1   8      261.46      297.29     10.10 o 
   1   1   8     1310.85     1191.92     17.85 o 
   2   1   8        0.04       16.23      3.54 o 
   3   1   8     3689.92     3625.87     40.67 o 
   4   1   8     1763.21     1649.14     22.47 o 
   5   1   8      467.84     2272.22     28.99 o 
   6   1   8       68.33      235.67      8.25 o 
   7   1   8      146.44      190.27      7.88 o 
   8   1   8       88.99      129.67      6.94 o 
   9   1   8      416.66      332.76     10.07 o 
  10   1   8      138.73      116.69      7.32 o 
  11   1   8      539.84      488.68     12.45 o 
  12   1   8       36.70       79.14      7.16 o 
  13   1   8      145.48      223.75     14.55 o 
  14   1   8       33.65       66.25     10.83 o 
  15   1   8       95.25       95.31     12.38 o 
 -19   2   8       10.16       70.83     15.50 o 
 -18   2   8        0.03        5.55      7.53 o 
 -17   2   8       47.87       43.89      8.09 o 
 -16   2   8        0.08       11.81      6.25 o 
 -15   2   8       15.70       44.58      7.41 o 
 -14   2   8      238.46      212.32     10.74 o 
 -13   2   8       78.65       77.58      7.43 o 
 -12   2   8       58.26       61.90      9.98 o 
 -11   2   8      802.89      784.72     16.82 o 
 -10   2   8        0.52      206.81      9.05 o 
  -9   2   8        0.41      370.54     15.56 o 
  -8   2   8      122.52      325.75     11.84 o 
  -7   2   8       44.21       68.92      5.94 o 
  -6   2   8        0.28        3.76      3.71 o 
  -5   2   8        3.55        8.29      3.86 o 
  -4   2   8      716.30      791.31     16.45 o 
  -3   2   8        0.38       16.75      4.29 o 
  -2   2   8       34.33       40.09      8.21 o 
  -1   2   8      172.58      374.91     11.70 o 
   0   2   8        6.55        9.79      4.43 o 
   1   2   8       11.76       14.75      3.69 o 
   2   2   8       64.77       79.88      5.78 o 
   3   2   8      966.65      891.23     17.53 o 
   4   2   8     1423.42     1296.46     22.79 o 
   5   2   8      827.41      725.86     16.39 o 
   6   2   8      212.49      419.06     12.88 o 
   7   2   8       11.27       16.89      5.24 o 
   8   2   8        0.07       21.28      5.50 o 
   9   2   8      100.18      149.23      8.86 o 
  10   2   8      167.40      130.61     10.02 o 
  11   2   8       18.27       24.65      6.27 o 
  12   2   8       33.70       30.53      6.85 o 
  13   2   8       23.62       25.92      6.88 o 
  14   2   8      190.11      217.06     24.25 o 
 -19   3   8       95.93       88.36     30.04 o 
 -18   3   8       51.65      112.20     22.42 o 
 -17   3   8       66.52       86.45     11.24 o 
 -16   3   8        8.00       76.26      9.50 o 
 -15   3   8      179.24      226.94     18.72 o 
 -14   3   8        4.46       21.14      6.56 o 
 -13   3   8      262.61      376.31     17.53 o 
 -12   3   8      156.85      225.10     12.32 o 
 -11   3   8      151.58      299.79     13.14 o 
 -10   3   8        7.40       76.26     10.05 o 
  -9   3   8      480.66      730.18     19.96 o 
  -8   3   8     1642.25     1530.13     33.28 o 
  -7   3   8      300.11      571.77     17.46 o 
  -6   3   8        0.79       67.15      8.66 o 
  -5   3   8     1160.82     1057.27     28.46 o 
  -4   3   8      668.92      606.10     19.71 o 
  -3   3   8      411.34      487.88     17.04 o 
  -2   3   8      417.42      497.12     23.15 o 
  -1   3   8       45.52      218.93     10.47 o 
   0   3   8       10.06      294.19     10.83 o 
   1   3   8      280.56      274.33     10.87 o 
   2   3   8     1136.69     1132.92     23.91 o 
   3   3   8       24.59      464.61     14.63 o 
   4   3   8     1020.23     1068.85     23.92 o 
   5   3   8      212.78      211.96     11.15 o 
   6   3   8      543.86      578.00     17.45 o 
   7   3   8      423.22      381.72     14.73 o 
   8   3   8      446.88      491.31     16.95 o 
   9   3   8       45.12       64.15      9.00 o 
  10   3   8      249.32      299.79     13.67 o 
  11   3   8      289.81      269.63     13.50 o 
  12   3   8      153.11      138.93     19.37 o 
  13   3   8      315.52      321.75     20.29 o 
  14   3   8       32.68       43.38     11.56 o 
 -17   4   8       49.29       66.20     18.46 o 
 -16   4   8       24.70       90.21     16.60 o 
 -15   4   8        1.70        4.85      9.49 o 
 -14   4   8       10.19       12.93      9.34 o 
 -13   4   8      269.85      258.89     20.25 o 
 -12   4   8        1.94       41.66     10.74 o 
 -11   4   8     1196.05     1019.18     35.42 o 
 -10   4   8      912.74      898.32     32.39 o 
  -9   4   8      192.38      545.85     24.20 o 
  -8   4   8        7.67       32.43      9.19 o 
  -7   4   8       69.99      244.38     21.34 o 
  -6   4   8     1048.62     1074.86     41.33 o 
  -5   4   8      391.93      391.26     25.52 o 
  -4   4   8        2.45       91.16     14.56 o 
  -3   4   8      215.27      222.27     19.80 o 
  -2   4   8       87.24      144.01     19.82 o 
  -1   4   8      352.99      331.72     18.51 o 
   0   4   8       62.62      175.51     12.03 o 
   1   4   8      627.61      836.10     25.12 o 
   2   4   8      738.26      690.16     22.18 o 
   3   4   8       82.16       81.80     10.07 o 
   4   4   8     1596.84     1533.42     41.80 o 
   5   4   8      143.89      392.59     25.26 o 
   6   4   8        4.72      316.03     18.12 o 
   7   4   8      197.60      195.97     15.26 o 
   8   4   8       55.92       97.17     12.31 o 
   9   4   8        8.19       11.08      8.05 o 
  10   4   8       51.18       35.10      9.80 o 
  11   4   8      291.72      231.72     25.29 o 
  12   4   8      173.29      151.93     19.13 o 
 -16   5   8       30.17       40.36     14.34 o 
 -15   5   8       20.38       46.87     13.15 o 
 -14   5   8       87.75       65.10     18.32 o 
 -13   5   8        2.08        0.59     18.20 o 
 -12   5   8       72.80       84.22     18.88 o 
 -11   5   8      578.08      485.12     34.93 o 
 -10   5   8      611.63      591.14     35.93 o 
  -9   5   8      116.80      325.61     28.45 o 
  -8   5   8       55.02       82.52     18.06 o 
  -7   5   8       73.09      106.29     27.82 o 
  -6   5   8       51.04       76.02     24.29 o 
  -5   5   8      204.49      172.12     32.34 o 
  -4   5   8       75.18       86.14     26.06 o 
  -3   5   8       32.77       44.37     20.46 o 
  -2   5   8        1.81        7.04     11.61 o 
  -1   5   8        1.40       27.49     19.62 o 
   0   5   8        0.46       62.06     26.75 o 
   1   5   8      182.72      167.73     16.84 o 
   2   5   8      134.26      144.49     16.43 o 
   3   5   8      179.56      178.87     17.18 o 
   4   5   8      846.96      799.43     47.35 o 
   5   5   8       32.18      208.02     18.57 o 
   6   5   8       45.87      179.96     17.69 o 
   7   5   8        2.00       22.90     10.40 o 
   8   5   8        7.38        0.63      9.05 o 
   9   5   8        0.67        0.28     15.60 o 
  10   5   8       29.74        8.30     12.96 o 
  11   5   8        5.97       27.86     15.37 o 
 -14   6   8      178.01      397.89     36.63 o 
 -13   6   8       92.96      124.72     43.41 o 
 -12   6   8      182.24      164.41     26.03 o 
 -11   6   8      214.52      177.67     25.92 o 
 -10   6   8      290.94      319.08     31.02 o 
  -9   6   8        2.69        9.85     13.19 o 
  -8   6   8      356.65      384.62     44.07 o 
  -7   6   8       16.57       48.76     15.95 o 
  -6   6   8       16.56       41.69     23.22 o 
  -5   6   8      376.78      391.76     47.36 o 
  -4   6   8      340.14      425.79     50.04 o 
  -3   6   8        1.54       48.28     25.29 o 
  -2   6   8      224.31      191.66     24.60 o 
  -1   6   8      862.31      928.60     45.39 o 
   0   6   8      196.97      284.73     29.31 o 
   1   6   8        5.03       11.13     12.67 o 
   2   6   8      153.48      166.22     24.17 o 
   3   6   8      197.75      282.08     41.88 o 
   4   6   8       37.37       57.72     19.85 o 
   5   6   8      131.39      226.78     26.74 o 
   6   6   8       22.38       85.72     19.68 o 
   7   6   8       34.88       87.03     15.75 o 
   8   6   8       15.77       42.12     15.77 o 
   9   6   8      769.78      731.89     43.40 o 
 -10   7   8        5.17       -0.26     13.46 o 
  -9   7   8       81.20       89.93     41.27 o 
  -8   7   8       98.86      123.19     23.55 o 
  -7   7   8       49.52      346.02     33.19 o 
  -6   7   8       10.99       71.00     19.82 o 
  -5   7   8      107.59      125.47     29.81 o 
  -4   7   8       21.08       34.10     25.29 o 
  -3   7   8      140.57      167.61     26.19 o 
  -2   7   8       45.12      104.44     22.86 o 
  -1   7   8        3.46        8.94     14.26 o 
   0   7   8       62.57       97.36     21.38 o 
   1   7   8      158.12      213.44     32.99 o 
   2   7   8     1417.95     1498.63     63.53 o 
   3   7   8       26.46       85.00     21.06 o 
   4   7   8       28.02       36.29     20.58 o 
   5   7   8       12.30        6.80     15.48 o 
 -19   1   9      126.28      104.00     12.37 o 
 -18   1   9      133.81      116.49     11.34 o 
 -17   1   9        0.84       -2.13      6.15 o 
 -16   1   9        4.83        6.55      6.22 o 
 -15   1   9      127.58      123.11      9.37 o 
 -14   1   9      219.06      214.14     11.20 o 
 -13   1   9       15.73       10.19      4.27 o 
 -12   1   9      546.21      499.22     12.48 o 
 -11   1   9      848.98      804.73     16.03 o 
 -10   1   9      164.10      173.36      7.57 o 
  -9   1   9      974.64      896.95     15.76 o 
  -8   1   9      503.44      436.71     11.01 o 
  -7   1   9        5.73        1.37      3.91 o 
  -6   1   9       18.09        9.59      4.15 o 
  -5   1   9      200.63      171.45      7.87 o 
  -4   1   9      308.57      340.15     11.55 o 
  -3   1   9      730.96      638.01     14.33 o 
  -2   1   9       10.31       11.62      4.51 o 
  -1   1   9       91.40       76.27      5.63 o 
   0   1   9      386.80      359.75      9.96 o 
   1   1   9       46.60       57.37      4.96 o 
   2   1   9     2136.57     2005.20     27.27 o 
   3   1   9     2803.45     2590.48     33.47 o 
   4   1   9      117.88      110.62      9.69 o 
   5   1   9      121.10      127.47      6.91 o 
   6   1   9        6.08       -1.38      3.44 o 
   7   1   9      365.75      357.23      9.80 o 
   8   1   9       69.45       53.95      5.53 o 
   9   1   9      370.94      364.88     12.11 o 
  10   1   9      306.07      287.27     10.44 o 
  11   1   9        1.51        2.37      4.67 o 
  12   1   9      326.25      314.97     14.63 o 
  13   1   9        0.24        8.72      7.76 o 
  14   1   9      284.10      281.63     17.79 o 
 -19   2   9      116.78      125.36     14.23 o 
 -18   2   9       56.45       40.35      9.43 o 
 -17   2   9       55.00       21.97      7.18 o 
 -16   2   9       67.18       78.01      9.06 o 
 -15   2   9       14.58        9.97      5.62 o 
 -14   2   9      124.48      120.29     12.61 o 
 -13   2   9       41.96       72.73      7.45 o 
 -12   2   9      578.89      544.04     15.93 o 
 -11   2   9     2918.34     2664.47     42.01 o 
 -10   2   9      627.21      510.91     14.49 o 
  -9   2   9       60.74       42.67      6.61 o 
  -8   2   9      150.28      141.75     10.97 o 
  -7   2   9      974.29      934.12     19.48 o 
  -6   2   9      362.10      345.17     11.48 o 
  -5   2   9       40.04       51.43      5.85 o 
  -4   2   9       47.76       38.69      4.68 o 
  -3   2   9       47.84       34.69      5.84 o 
  -2   2   9      770.60      690.83     14.99 o 
  -1   2   9     1520.26     1381.52     25.90 o 
   0   2   9      462.98      391.62     14.01 o 
   1   2   9      497.00      494.15     14.74 o 
   2   2   9       66.48       68.25      6.75 o 
   3   2   9     2088.55     1926.82     31.31 o 
   4   2   9      577.01      553.31     14.40 o 
   5   2   9       19.04        5.51      4.52 o 
   6   2   9      409.74      375.32     12.92 o 
   7   2   9       69.20       59.56      7.04 o 
   8   2   9        0.48        9.68      4.68 o 
   9   2   9     1190.50     1030.90     21.30 o 
  10   2   9      255.74      244.55     11.96 o 
  11   2   9      383.10      382.80     24.45 o 
  12   2   9       18.32       16.03      8.10 o 
  13   2   9      314.61      303.56     17.52 o 
 -18   3   9       27.56        9.41     11.35 o 
 -17   3   9       69.01       70.74     14.89 o 
 -16   3   9       38.50       20.61      8.37 o 
 -15   3   9      183.96      180.03     14.05 o 
 -14   3   9       72.97       49.22      8.21 o 
 -13   3   9        4.15        5.78      5.94 o 
 -12   3   9      810.76      755.82     23.87 o 
 -11   3   9     2128.53     2026.72     43.88 o 
 -10   3   9      486.00      474.22     18.16 o 
  -9   3   9      231.74      202.91     14.05 o 
  -8   3   9       15.92       23.82      7.49 o 
  -7   3   9      139.30      155.38     16.54 o 
  -6   3   9        2.12       -1.45      8.22 o 
  -5   3   9       76.13       49.12      8.58 o 
  -4   3   9       21.13       17.29      7.20 o 
  -3   3   9        9.50        7.28      7.99 o 
  -2   3   9        5.15       -4.35      5.37 o 
  -1   3   9      286.85      231.09     12.37 o 
   0   3   9      394.08      373.77     13.19 o 
   1   3   9      602.38      577.98     16.58 o 
   2   3   9     2286.45     2118.20     38.64 o 
   3   3   9     4249.05     3937.57     62.98 o 
   4   3   9       21.56       11.09      5.69 o 
   5   3   9        8.16        5.57      5.72 o 
   6   3   9       16.51       10.82      6.16 o 
   7   3   9       15.31       10.89      6.71 o 
   8   3   9       18.47       27.24      7.01 o 
   9   3   9       32.08       18.88      6.97 o 
  10   3   9       39.15       33.47      7.16 o 
  11   3   9       25.77       22.64      7.05 o 
  12   3   9      286.40      256.15     18.69 o 
 -17   4   9       66.83       78.54     15.54 o 
 -16   4   9        6.14        4.99     10.01 o 
 -15   4   9      283.00      256.28     21.78 o 
 -14   4   9      150.16      144.88     16.92 o 
 -13   4   9      141.43      158.13     17.24 o 
 -12   4   9      252.51      218.34     19.05 o 
 -11   4   9      251.85      207.09     29.00 o 
 -10   4   9       17.93       22.27      9.28 o 
  -9   4   9      253.26      229.67     24.13 o 
  -8   4   9       47.12       50.21     13.84 o 
  -7   4   9       16.12        8.65      9.60 o 
  -6   4   9       32.31       46.97     12.61 o 
  -5   4   9      215.26      235.36     21.52 o 
  -4   4   9        4.34        6.14      9.62 o 
  -3   4   9       76.43       74.02     25.14 o 
  -2   4   9      582.39      530.70     23.96 o 
  -1   4   9       98.01       91.51     12.87 o 
   0   4   9        7.73        5.09      8.21 o 
   1   4   9      306.88      269.21     15.21 o 
   2   4   9      397.10      370.29     20.27 o 
   3   4   9       50.05       37.40      8.83 o 
   4   4   9      179.21      181.59     14.28 o 
   5   4   9        0.40        1.37      7.10 o 
   6   4   9       42.83       44.39      9.69 o 
   7   4   9        0.12        4.31      7.40 o 
   8   4   9      384.39      357.46     41.56 o 
   9   4   9       10.61        3.92      8.02 o 
  10   4   9        1.80        5.27      8.78 o 
  11   4   9       38.24       50.27     13.70 o 
 -15   5   9       39.88       27.48     12.38 o 
 -14   5   9      109.55      112.66     23.07 o 
 -13   5   9        0.08        0.67     12.93 o 
 -12   5   9       31.67       41.29     16.34 o 
 -11   5   9       80.70       84.46     19.01 o 
 -10   5   9      530.38      523.55     36.17 o 
  -9   5   9      297.65      248.86     26.37 o 
  -8   5   9      304.45      290.04     27.90 o 
  -7   5   9       33.89       26.36     21.30 o 
  -6   5   9      172.48      191.13     34.72 o 
  -5   5   9      256.91      274.28     38.55 o 
  -4   5   9       54.86       59.55     24.37 o 
  -3   5   9      429.34      468.16     74.37 o 
  -2   5   9        7.83       11.64     12.69 o 
  -1   5   9        5.01        1.55     11.21 o 
   0   5   9       66.38       81.68     30.46 o 
   1   5   9      297.56      281.77     49.20 o 
   2   5   9       28.49       19.01     13.25 o 
   3   5   9       75.62       65.19     16.80 o 
   4   5   9       63.74       77.02     18.46 o 
   5   5   9      271.81      221.45     42.38 o 
   6   5   9       54.72       34.08     11.87 o 
   7   5   9      626.86      643.98     35.49 o 
   8   5   9        1.92       11.52     10.66 o 
   9   5   9      231.54      210.81     34.49 o 
  10   5   9      168.03      144.51     23.72 o 
 -13   6   9       71.27       90.85     21.94 o 
 -12   6   9      341.52      279.38     31.71 o 
 -11   6   9       85.34       56.31     18.37 o 
 -10   6   9      330.31      254.17     29.25 o 
  -9   6   9       26.77       42.18     19.24 o 
  -8   6   9       20.55        8.75     19.43 o 
  -7   6   9      285.71      255.10     28.62 o 
  -6   6   9        5.13       -6.51     18.70 o 
  -5   6   9       27.63       47.51     26.44 o 
  -4   6   9       12.39       41.15     23.45 o 
  -3   6   9      102.84       96.09     19.54 o 
  -2   6   9      427.34      468.31     36.15 o 
  -1   6   9      187.96      172.94     24.60 o 
   0   6   9      182.42      189.42     25.67 o 
   1   6   9      552.17      534.96     38.30 o 
   2   6   9       63.62       40.17     16.17 o 
   3   6   9      142.08      125.21     22.81 o 
   4   6   9       32.73       44.78     16.89 o 
   5   6   9        1.82       -0.80     18.43 o 
   6   6   9      213.94      190.02     26.82 o 
   7   6   9       44.52       51.35     27.09 o 
  -8   7   9        0.21        2.39     19.04 o 
  -7   7   9        4.36        1.02     13.78 o 
  -6   7   9       25.03       16.84     24.83 o 
  -5   7   9        2.15       18.55     24.83 o 
  -4   7   9       18.61       33.04     20.88 o 
  -3   7   9       60.44       30.27     18.00 o 
  -2   7   9        0.00       15.03     16.16 o 
  -1   7   9       13.81        6.91     15.21 o 
   0   7   9        0.00        8.77     15.34 o 
   1   7   9       87.11       97.50     22.99 o 
   2   7   9       53.80       34.86     18.25 o 
   3   7   9       62.75       58.31     20.04 o 
 -19   0  10       46.69       32.26     13.73 o 
 -18   0  10       44.42       74.61     15.73 o 
 -17   0  10      303.41      303.58     20.03 o 
 -16   0  10      207.48      206.70     21.20 o 
 -15   0  10      111.59       80.35     11.68 o 
 -14   0  10        7.47       21.92      8.32 o 
 -13   0  10      789.05      711.30     25.89 o 
 -12   0  10     6485.77     5970.99    115.25 o 
 -11   0  10      424.78      394.98     20.80 o 
 -10   0  10      144.34      144.76     12.82 o 
  -8   0  10       33.87       47.44     15.63 o 
  -7   0  10     1011.12      865.54     23.88 o 
  -6   0  10      308.67      322.96     16.99 o 
  -5   0  10      296.95      297.75     16.39 o 
  -3   0  10      570.26      535.46     19.22 o 
  -2   0  10     2402.50     2147.02     42.72 o 
  -1   0  10        2.57       14.22      6.30 o 
   0   0  10     1029.35     1120.72     27.80 o 
   1   0  10       25.45       36.26      7.56 o 
   2   0  10     5244.30     4901.97     85.22 o 
   3   0  10     2213.75     2064.47     43.73 o 
   4   0  10      546.06      490.48     16.54 o 
   5   0  10      365.92      365.46     14.78 o 
   6   0  10        0.18       16.11      7.35 o 
   7   0  10       65.00       70.11      8.77 o 
   8   0  10      914.86      765.05     22.62 o 
   9   0  10        3.02        9.40      6.42 o 
  10   0  10      778.98      801.16     26.29 o 
  11   0  10        6.00       14.54      8.07 o 
  12   0  10      522.09      523.35     22.56 o 
  13   0  10      331.55      501.34     91.27 o 
 -19   1  10       58.11       61.72     11.17 o 
 -18   1  10       56.99       68.87     11.02 o 
 -17   1  10      152.81      170.13     12.52 o 
 -16   1  10      152.97      137.79     11.32 o 
 -15   1  10       95.64       74.23      9.20 o 
 -14   1  10      130.87      124.78      9.38 o 
 -13   1  10      561.38      512.86     14.58 o 
 -12   1  10      404.52      385.94     11.83 o 
 -11   1  10     2124.34     2097.53     30.62 o 
 -10   1  10      190.51      185.11      8.11 o 
  -9   1  10      320.33      318.40     12.16 o 
  -8   1  10       30.60       35.88      8.66 o 
  -7   1  10       19.23       25.49      6.21 o 
  -6   1  10      174.03      132.87     13.43 o 
  -5   1  10       17.65       16.72      5.51 o 
  -4   1  10      276.29      270.43     10.14 o 
  -3   1  10      450.61      493.78     13.03 o 
  -2   1  10      277.64      235.47      9.66 o 
  -1   1  10       18.07       20.93      5.02 o 
   0   1  10     1088.63     1047.71     20.42 o 
   1   1  10     1011.95      899.04     17.44 o 
   2   1  10     6601.64     6203.09     69.22 o 
   3   1  10       32.27       30.40      4.75 o 
   4   1  10       34.97       42.21      5.22 o 
   5   1  10       85.28      145.71     15.71 o 
   6   1  10      104.98      108.29      7.45 o 
   7   1  10      267.67      246.81     10.12 o 
   8   1  10      101.07      116.21      7.33 o 
   9   1  10       25.76       25.59      5.35 o 
  10   1  10        0.16        7.01      4.93 o 
  11   1  10      234.34      197.36     11.54 o 
  12   1  10       15.33       26.10      9.03 o 
  13   1  10       96.47       77.32     11.83 o 
 -18   2  10       61.37       74.84     12.06 o 
 -17   2  10        1.01        0.33      8.19 o 
 -16   2  10       37.66       36.33      8.87 o 
 -15   2  10       65.82       62.64      8.36 o 
 -14   2  10       90.71       73.68      8.03 o 
 -13   2  10       74.08       84.55      8.10 o 
 -12   2  10      523.47      474.72     14.92 o 
 -11   2  10       70.12       74.69      9.27 o 
 -10   2  10       60.54       63.79      6.91 o 
  -9   2  10        0.33        0.67      6.30 o 
  -8   2  10      142.17      156.57     16.94 o 
  -7   2  10      142.54      165.68      9.30 o 
  -6   2  10      190.45      190.03      9.67 o 
  -5   2  10        6.14        8.90      4.90 o 
  -4   2  10      114.89      102.17      7.82 o 
  -3   2  10      117.84       93.32      6.04 o 
  -2   2  10       16.38       11.83      4.71 o 
  -1   2  10        8.95        9.92      5.57 o 
   0   2  10       89.08       73.31      9.66 o 
   1   2  10       36.32       23.59      5.93 o 
   2   2  10      136.39      131.61      9.27 o 
   3   2  10       10.79        8.23      4.82 o 
   4   2  10        5.32        2.74      4.98 o 
   5   2  10       88.27       73.65      7.94 o 
   6   2  10        6.14        3.63      5.37 o 
   7   2  10      103.73       93.27      8.36 o 
   8   2  10       50.22       68.56      7.34 o 
   9   2  10        1.87        6.28      5.54 o 
  10   2  10       18.73       18.30      6.42 o 
  11   2  10       14.60       -1.03      7.62 o 
  12   2  10       24.59       17.22      9.54 o 
 -17   3  10       23.96       15.98     12.72 o 
 -16   3  10      124.57      117.73     14.64 o 
 -15   3  10       32.77       39.71      9.28 o 
 -14   3  10        4.57       22.59      8.09 o 
 -13   3  10       50.87       37.43      9.66 o 
 -12   3  10       12.38       21.03      7.49 o 
 -11   3  10      422.89      430.32     20.08 o 
 -10   3  10      138.03      195.94     20.96 o 
  -9   3  10      593.28      538.60     22.00 o 
  -8   3  10       30.75       19.73      7.69 o 
  -7   3  10       16.92       24.29      9.50 o 
  -6   3  10       26.54       25.85      9.20 o 
  -5   3  10        4.08        9.60      6.86 o 
  -4   3  10      428.94      409.53     19.29 o 
  -3   3  10       93.30       72.87      8.85 o 
  -2   3  10      136.30      157.12     11.27 o 
  -1   3  10       14.36       20.64      6.47 o 
   0   3  10       31.47       38.41      7.72 o 
   1   3  10     1468.69     1323.23     28.40 o 
   2   3  10      242.46      264.31     12.71 o 
   3   3  10       82.33      101.22      9.15 o 
   4   3  10        6.68        4.51      5.72 o 
   5   3  10        0.50        8.27      5.90 o 
   6   3  10      209.71      177.55     12.00 o 
   7   3  10        0.67        1.63      6.36 o 
   8   3  10      699.80      615.30     24.23 o 
   9   3  10      397.11      357.73     18.55 o 
  10   3  10      138.75      147.77     11.58 o 
  11   3  10       46.07       33.98      9.83 o 
 -16   4  10       84.82      128.11     25.48 o 
 -15   4  10       96.04       74.17     14.88 o 
 -14   4  10      113.96      116.10     16.28 o 
 -13   4  10        3.74       -0.30      8.96 o 
 -12   4  10      508.19      501.67     27.18 o 
 -11   4  10      677.26      618.94     28.75 o 
 -10   4  10       20.07       23.04     14.15 o 
  -9   4  10        7.26        1.65      7.87 o 
  -8   4  10      119.68      128.89     18.72 o 
  -7   4  10      855.07      817.08     38.57 o 
  -6   4  10       34.95       69.40     15.21 o 
  -5   4  10       30.96       25.67     11.98 o 
  -4   4  10       53.62       56.12     14.04 o 
  -3   4  10      655.19      603.19     26.63 o 
  -2   4  10      722.33      606.54     26.46 o 
  -1   4  10       22.38       24.94      9.81 o 
   0   4  10      787.90      798.47     31.08 o 
   1   4  10        5.21       24.42      9.32 o 
   2   4  10      444.40      465.34     54.93 o 
   3   4  10        3.28        7.82      7.42 o 
   4   4  10       39.39       30.80      9.24 o 
   5   4  10      457.57      482.61     22.39 o 
   6   4  10        3.50       13.03      8.38 o 
   7   4  10       33.03       35.36      9.84 o 
   8   4  10      620.33      579.13     26.99 o 
   9   4  10        2.49       11.66      9.65 o 
  10   4  10      962.25      925.34     48.70 o 
 -14   5  10        1.54       10.38     11.04 o 
 -13   5  10      144.56      159.63     19.56 o 
 -12   5  10      487.84      464.08     37.13 o 
 -11   5  10       67.34       44.60     17.07 o 
 -10   5  10       45.07       28.83     15.60 o 
  -9   5  10       28.81       47.76     16.31 o 
  -8   5  10        2.25       46.29     23.83 o 
  -6   5  10        2.67       16.40     20.00 o 
  -5   5  10        2.61       -2.30     17.70 o 
  -4   5  10      230.37      273.49     43.15 o 
  -3   5  10        0.04       10.40     12.72 o 
  -2   5  10      431.77      478.56     34.85 o 
  -1   5  10        1.76       35.55     19.70 o 
   0   5  10      274.32      235.10     42.69 o 
   1   5  10     1147.71     1149.81     53.84 o 
   2   5  10      530.86      516.73     40.35 o 
   3   5  10      146.17      157.27     23.71 o 
   4   5  10        6.10        3.17     12.98 o 
   5   5  10       50.34       70.50     22.99 o 
   6   5  10       51.05       84.83     26.90 o 
   7   5  10        0.30       11.77     10.85 o 
   8   5  10       29.01       24.17     12.18 o 
 -11   6  10       31.38       22.10     16.40 o 
 -10   6  10      291.64      264.30     30.55 o 
  -9   6  10      144.09      149.97     25.20 o 
  -8   6  10        0.03        7.79     13.75 o 
  -7   6  10       16.31      -17.63     17.63 o 
  -6   6  10       59.47       46.52     27.90 o 
  -5   6  10      104.43      108.21     33.34 o 
  -4   6  10      117.01      119.86     22.28 o 
  -3   6  10        4.87       11.52     15.25 o 
  -2   6  10       13.02       20.07     14.75 o 
  -1   6  10       33.92       -6.93     11.94 o 
   0   6  10      287.43      282.53     30.10 o 
   1   6  10        6.98        1.13     12.83 o 
   2   6  10       43.86       49.17     18.14 o 
   3   6  10      453.72      476.16     38.10 o 
   4   6  10        4.09       13.23     15.22 o 
   5   6  10      186.10      221.60     34.98 o 
  -6   7  10       87.37      125.45     39.47 o 
  -5   7  10       51.92       45.46     20.20 o 
  -4   7  10      587.38      666.13     46.43 o 
  -3   7  10       57.98       59.64     20.60 o 
  -2   7  10        3.94       58.52     21.11 o 
  -1   7  10       28.07       51.98     31.23 o 
 -18   1  11       82.36      129.63     13.48 o 
 -17   1  11       63.44       46.67      9.13 o 
 -16   1  11        0.36       14.75      7.32 o 
 -15   1  11       73.16      121.07     10.67 o 
 -14   1  11      196.14      194.10     12.47 o 
 -13   1  11        0.91       41.71      6.83 o 
 -12   1  11      239.05      262.26     11.55 o 
 -11   1  11       11.53       18.28      5.56 o 
 -10   1  11      313.45      323.45     10.27 o 
  -9   1  11      144.47      137.30      7.76 o 
  -8   1  11        2.49       15.84      4.81 o 
  -7   1  11       20.85       65.81      6.17 o 
  -6   1  11        3.00       29.79      4.90 o 
  -5   1  11      105.96      119.44      8.42 o 
  -4   1  11      972.51      894.54     18.78 o 
  -3   1  11      165.32      293.44     26.58 o 
  -2   1  11        0.12       10.43      4.77 o 
  -1   1  11      212.19      235.49     10.17 o 
   0   1  11      516.82      461.43     13.67 o 
   1   1  11       88.25      103.51      7.21 o 
   2   1  11       13.05       28.11      5.11 o 
   3   1  11       16.62       62.89      6.25 o 
   4   1  11       16.66       25.83      5.39 o 
   5   1  11       21.89       47.88      7.36 o 
   6   1  11      287.95      291.20     10.25 o 
   7   1  11      212.18      232.01     10.53 o 
   8   1  11      357.20      348.39     13.05 o 
   9   1  11       81.95       70.43      9.27 o 
  10   1  11       21.04       15.71      7.81 o 
  11   1  11       33.12       56.58     10.38 o 
 -18   2  11      617.89      676.46     26.68 o 
 -17   2  11      145.75      158.87     14.82 o 
 -16   2  11      379.92      629.21     24.95 o 
 -15   2  11       28.03       55.04      8.36 o 
 -14   2  11       39.78       85.50     13.99 o 
 -13   2  11     1297.24     1278.79     36.97 o 
 -12   2  11      267.27      272.20     12.59 o 
 -11   2  11      925.07      886.17     21.02 o 
 -10   2  11       39.51       78.51      7.67 o 
  -9   2  11       76.25      127.95     11.09 o 
  -8   2  11      983.99     1489.62     30.92 o 
  -7   2  11        0.10       -1.74      4.98 o 
  -6   2  11      134.48      180.94     30.12 o 
  -5   2  11      275.10      326.62     12.37 o 
  -4   2  11     1352.09     1302.02     23.11 o 
  -3   2  11      760.96      881.89     16.95 o 
  -2   2  11      253.37      288.50      9.73 o 
  -1   2  11     1181.98     1117.75     24.34 o 
   0   2  11        7.74       14.49      6.22 o 
   1   2  11     2969.46     2985.06     48.26 o 
   2   2  11      421.62      467.63     16.05 o 
   3   2  11      314.15      349.36     16.33 o 
   4   2  11      104.17      210.65     16.43 o 
   5   2  11      220.44      264.22     21.50 o 
   6   2  11      514.22      729.72     22.87 o 
   7   2  11      412.91      378.49     20.01 o 
   8   2  11      142.20      178.74     12.39 o 
   9   2  11     1230.97     1370.09     38.49 o 
  10   2  11       26.71       44.66     10.67 o 
  11   2  11      348.51      433.69     30.12 o 
 -17   3  11       26.45       24.20     13.18 o 
 -16   3  11       14.25       14.54     10.10 o 
 -15   3  11       65.28       59.34     12.49 o 
 -14   3  11       96.11       72.38     11.09 o 
 -13   3  11      101.69      105.91     12.12 o 
 -12   3  11      905.90      840.39     28.63 o 
 -11   3  11       92.51      123.89     12.17 o 
 -10   3  11       96.06      124.48     12.24 o 
  -9   3  11       83.17      154.49     16.04 o 
  -8   3  11       55.70      128.39     28.01 o 
  -7   3  11       19.71       51.61      8.41 o 
  -6   3  11        1.25       20.94      7.07 o 
  -5   3  11      171.93      172.96     11.39 o 
  -4   3  11      268.15      335.26     29.62 o 
  -3   3  11      339.50      361.92     25.65 o 
  -2   3  11        2.70       24.29      6.83 o 
  -1   3  11      196.50      196.73     13.23 o 
   0   3  11      479.51      475.28     18.79 o 
   1   3  11     1147.05     1141.77     30.18 o 
   2   3  11      540.70      547.54     20.16 o 
   3   3  11       66.46       87.04      9.40 o 
   4   3  11       69.99       79.05      9.16 o 
   5   3  11        4.86      109.22     19.10 o 
   6   3  11      204.96      194.17     13.07 o 
   7   3  11       29.30       33.85      8.24 o 
   8   3  11       22.10       33.07      8.65 o 
   9   3  11       46.53       47.53     12.89 o 
  10   3  11        3.12        5.94      8.72 o 
 -15   4  11        4.77      -11.83     18.78 o 
 -14   4  11        1.90       14.13     11.31 o 
 -13   4  11       11.37        0.58      9.81 o 
 -12   4  11       98.69      106.00     16.10 o 
 -11   4  11      162.57      222.88     20.40 o 
 -10   4  11      121.98       99.50     24.46 o 
  -9   4  11       37.79       58.63     16.02 o 
  -8   4  11       13.11       15.88     12.08 o 
  -7   4  11      211.16      194.54     42.34 o 
  -6   4  11      197.62      221.51     50.81 o 
  -5   4  11      158.89      168.87     21.73 o 
  -4   4  11       25.67       28.98     11.23 o 
  -3   4  11        0.08        7.90      9.13 o 
  -2   4  11       13.35       34.29     10.98 o 
  -1   4  11       78.17       71.08     13.50 o 
   0   4  11       32.72       78.63     13.76 o 
   1   4  11        3.80       11.70      9.28 o 
   2   4  11      212.72      175.01     20.98 o 
   3   4  11       54.45       75.34     14.07 o 
   4   4  11      315.10      357.17     25.34 o 
   5   4  11       14.23       19.67      8.93 o 
   6   4  11        6.90       11.44      8.92 o 
   7   4  11      104.03      123.77     15.01 o 
   8   4  11        0.35        6.76     11.39 o 
 -13   5  11       33.81       36.08     13.74 o 
 -12   5  11      686.68      655.65     33.51 o 
 -11   5  11      249.68      274.41     50.00 o 
 -10   5  11       75.52       71.56     18.86 o 
  -9   5  11        1.62      225.92     36.17 o 
  -8   5  11      166.55      236.65     40.85 o 
  -7   5  11       14.23       28.74     21.61 o 
  -6   5  11       46.98       40.16     23.37 o 
  -5   5  11      434.62      418.54     34.29 o 
  -4   5  11      489.27      467.08     43.72 o 
  -3   5  11       35.53      137.27     22.63 o 
  -2   5  11       37.24      107.72     20.01 o 
  -1   5  11      148.31      215.68     49.66 o 
   0   5  11       76.64      112.98     27.24 o 
   1   5  11      803.82      774.40     42.80 o 
   2   5  11     1041.10     1016.50     51.00 o 
   3   5  11       14.10       44.15     17.06 o 
   4   5  11       14.41       69.57     18.89 o 
   5   5  11       67.79      173.71     25.47 o 
   6   5  11       86.21      129.62     42.26 o 
 -10   6  11        2.01        2.87     15.22 o 
  -9   6  11       15.34       -7.92     17.28 o 
  -8   6  11      115.81       99.48     22.87 o 
  -7   6  11       60.55       75.79     32.49 o 
  -6   6  11      135.70      144.99     37.70 o 
  -5   6  11       30.00       36.43     18.37 o 
  -4   6  11      102.06       95.95     23.08 o 
  -3   6  11        2.36       30.19     16.76 o 
  -2   6  11       16.52       25.87     16.34 o 
  -1   6  11      193.87      242.72     29.48 o 
   0   6  11        1.51       11.37     15.11 o 
   1   6  11       86.30      113.83     23.70 o 
   2   6  11        8.52        4.99     14.87 o 
   3   6  11       98.38       79.30     37.86 o 
 -17   0  12      843.54      700.63     57.05 o 
 -16   0  12      187.28      191.19     16.76 o 
 -15   0  12        2.66        1.27      8.44 o 
 -14   0  12        5.54        4.51      8.29 o 
 -13   0  12      298.75      339.57     20.37 o 
 -12   0  12     1471.92     1329.30     38.53 o 
 -11   0  12       19.74       10.36      7.21 o 
 -10   0  12        2.21        4.64      6.58 o 
  -9   0  12      810.77      658.67     22.23 o 
  -8   0  12      104.13      114.42     11.37 o 
  -7   0  12       11.27       -2.50      7.67 o 
  -6   0  12     1388.08     1282.81     38.08 o 
  -5   0  12     2451.69     1977.89     50.87 o 
  -4   0  12      222.38      192.25     16.27 o 
  -3   0  12      305.95      352.79     20.78 o 
  -2   0  12      334.22      339.52     20.60 o 
  -1   0  12        4.37       -8.15      7.18 o 
   0   0  12     3225.51     3152.52    107.36 o 
   1   0  12      302.84      332.20     24.60 o 
   2   0  12       31.41       34.70      9.92 o 
   3   0  12       58.06       94.95     10.99 o 
   4   0  12     1265.03     1159.54     32.38 o 
   5   0  12      890.21      815.17     23.96 o 
   6   0  12      269.92      263.53     16.64 o 
   7   0  12      362.53      394.37     18.45 o 
   8   0  12     1422.18     1700.75     38.76 o 
   9   0  12       34.19       24.87      8.63 o 
  10   0  12      246.79      246.31     25.89 o 
 -17   1  12        0.38        8.75      8.88 o 
 -16   1  12      114.04      104.82     11.81 o 
 -15   1  12       91.36       72.99      9.87 o 
 -14   1  12      128.94      125.13     10.91 o 
 -13   1  12      140.08      130.41     10.10 o 
 -12   1  12      320.94      334.33     14.31 o 
 -11   1  12       47.34       61.60      7.21 o 
 -10   1  12      239.79      190.51     17.66 o 
  -9   1  12        2.03        2.08      4.95 o 
  -8   1  12       77.96       59.12      6.77 o 
  -7   1  12        0.87        1.11      4.50 o 
  -6   1  12      143.40      122.29      8.45 o 
  -5   1  12      490.27      439.10     13.30 o 
  -4   1  12        2.69       -2.73      4.80 o 
  -3   1  12       10.80        3.99      5.20 o 
  -2   1  12       42.54       29.79      7.95 o 
  -1   1  12      421.38      426.75     13.54 o 
   0   1  12      225.15      222.91      9.88 o 
   1   1  12     2042.43     1938.64     30.58 o 
   2   1  12      162.84      145.99      8.74 o 
   3   1  12       40.37       30.82      5.84 o 
   4   1  12        0.81        2.38      5.19 o 
   5   1  12       36.04       23.98      6.48 o 
   6   1  12       45.87       20.74      6.83 o 
   7   1  12      348.89      363.58     18.27 o 
   8   1  12      205.99      253.12     25.22 o 
   9   1  12        0.04      -10.85      7.80 o 
  10   1  12        0.97       -5.87      8.61 o 
 -17   2  12        0.84        5.21      9.01 o 
 -16   2  12       60.87       64.90     11.97 o 
 -15   2  12       57.75       58.10     11.07 o 
 -14   2  12      306.23      316.14     18.23 o 
 -13   2  12      348.47      334.80     15.61 o 
 -12   2  12       74.83       77.12     12.12 o 
 -11   2  12      172.20      159.26     16.47 o 
 -10   2  12        6.14        2.47      6.53 o 
  -9   2  12       44.25       38.46      8.09 o 
  -8   2  12       33.07       33.24      7.11 o 
  -7   2  12      182.89      174.92     13.69 o 
  -6   2  12       88.09       74.60      7.88 o 
  -5   2  12       60.14       66.50      7.87 o 
  -4   2  12        0.33       -3.33      4.81 o 
  -3   2  12        0.21        1.58      5.01 o 
  -2   2  12       22.57       22.66      7.50 o 
  -1   2  12      219.99      241.59     14.00 o 
   0   2  12        0.02        8.87      6.38 o 
   1   2  12      295.03      310.30     26.02 o 
   2   2  12       94.02       78.93     10.09 o 
   3   2  12       86.00       86.90     10.50 o 
   4   2  12        0.50       -1.41      6.91 o 
   5   2  12        0.21        2.66      7.33 o 
   6   2  12      154.23      162.25     14.82 o 
   7   2  12        0.14        9.53      7.27 o 
   8   2  12      211.86      254.52     26.13 o 
   9   2  12        7.55        7.77      9.90 o 
 -16   3  12        0.54       14.97     12.50 o 
 -15   3  12      116.19      106.79     19.70 o 
 -14   3  12       27.95       13.27      9.99 o 
 -13   3  12       23.80       10.44      8.41 o 
 -12   3  12      267.74      264.28     17.51 o 
 -11   3  12       43.14       55.26     10.17 o 
 -10   3  12       69.53       89.23     12.86 o 
  -9   3  12        1.14       -1.99      7.47 o 
  -8   3  12        9.01       -0.30      7.65 o 
  -7   3  12        0.20        5.87      7.79 o 
  -6   3  12      244.20      230.21     13.49 o 
  -5   3  12     1428.87     1251.81     35.67 o 
  -4   3  12        1.98        0.08      5.98 o 
  -3   3  12      103.59       97.91     10.89 o 
  -2   3  12      253.27      273.40     22.61 o 
  -1   3  12       16.27       32.16      8.42 o 
   0   3  12       25.87       19.67      7.79 o 
   1   3  12      418.22      418.57     20.25 o 
   2   3  12        0.24        1.69      5.39 o 
   3   3  12        6.78       18.80      7.69 o 
   4   3  12       35.94       31.21     12.91 o 
   5   3  12      381.62      364.43     18.96 o 
   6   3  12       19.70       26.92      8.23 o 
   7   3  12      557.12      549.40     23.33 o 
   8   3  12       77.01       59.36     17.33 o 
 -14   4  12      295.37      260.65     30.37 o 
 -13   4  12      172.19      159.22     25.43 o 
 -12   4  12      811.40      692.51     32.97 o 
 -11   4  12       44.07       36.51     21.02 o 
 -10   4  12       92.68       86.74     16.21 o 
  -9   4  12       38.02       12.83     16.63 o 
  -8   4  12       11.81        7.15     12.33 o 
  -7   4  12       89.92       52.89     16.45 o 
  -6   4  12      270.38      296.83     22.65 o 
  -5   4  12      696.65      607.04     29.35 o 
  -4   4  12       15.35        6.80      9.89 o 
  -3   4  12      109.27      106.70     15.74 o 
  -2   4  12      260.66      226.56     20.64 o 
  -1   4  12      174.49      189.48     19.65 o 
   0   4  12      671.00      692.03     37.30 o 
   1   4  12      368.71      362.28     25.33 o 
   2   4  12       90.83       77.62     17.29 o 
   3   4  12        0.12        9.06     10.83 o 
   4   4  12      568.32      541.88     29.83 o 
   5   4  12      194.65      182.01     20.76 o 
   6   4  12      199.97      173.24     25.75 o 
 -11   5  12        5.17        9.19     12.25 o 
 -10   5  12       21.16       29.08     13.10 o 
  -9   5  12        2.41       -9.58     21.07 o 
  -8   5  12        0.61        1.15     22.91 o 
  -7   5  12        1.05      -22.61     20.31 o 
  -6   5  12       84.15       90.35     20.62 o 
  -5   5  12      364.74      389.55     34.26 o 
  -4   5  12       40.72       32.73     18.58 o 
  -3   5  12       18.57       15.64     14.25 o 
  -2   5  12       20.70       20.11     14.53 o 
  -1   5  12        1.58       16.40     15.21 o 
   0   5  12      275.51      298.43     41.57 o 
   1   5  12       51.14       31.68     17.71 o 
   2   5  12       21.53       25.50     16.14 o 
   3   5  12        1.78        9.11     14.56 o 
   4   5  12        8.27        8.02     16.67 o 
  -6   6  12       16.82        1.08     15.45 o 
  -5   6  12      105.34      119.72     24.56 o 
  -4   6  12      134.42      143.00     26.44 o 
  -3   6  12        6.88       16.17     16.32 o 
  -2   6  12       70.17       77.62     21.27 o 
  -1   6  12      270.30      266.52     32.66 o 
 -16   1  13       27.69       36.05      9.83 o 
 -15   1  13      303.53      328.83     18.39 o 
 -14   1  13       13.52       65.83      9.38 o 
 -13   1  13       35.03       57.03      8.81 o 
 -12   1  13       30.79       49.65      8.28 o 
 -11   1  13       65.44       64.76      9.98 o 
 -10   1  13       24.59       25.31      6.73 o 
  -9   1  13       23.08       30.05      6.34 o 
  -8   1  13        6.83       71.66      9.40 o 
  -7   1  13       41.73       63.62      9.14 o 
  -6   1  13      830.67      690.32     21.17 o 
  -5   1  13      246.72      262.86     13.22 o 
  -4   1  13      130.79      144.95     13.36 o 
  -3   1  13        4.48       33.67      7.77 o 
  -2   1  13        4.17       81.33     14.36 o 
  -1   1  13      350.95      375.45     17.69 o 
   0   1  13      431.15      450.94     16.44 o 
   1   1  13       42.23       35.65      7.22 o 
   2   1  13       12.38        4.24      5.74 o 
   3   1  13       48.42       46.27      7.76 o 
   4   1  13       70.60       70.67      8.35 o 
   5   1  13       65.23       84.41      8.40 o 
   6   1  13      392.24      384.22     22.67 o 
   7   1  13      368.58      518.15     26.30 o 
   8   1  13       61.64      135.71     18.41 o 
 -15   2  13       35.37       85.95     12.34 o 
 -14   2  13        0.42       61.83     10.06 o 
 -13   2  13      524.21      561.18     21.68 o 
 -12   2  13      332.01      367.32     16.52 o 
 -11   2  13        0.78      127.37     18.26 o 
 -10   2  13       95.41      101.75     12.23 o 
  -9   2  13       17.38       22.26      7.71 o 
  -8   2  13       83.49      158.52     11.39 o 
  -7   2  13     1084.96      985.74     25.44 o 
  -6   2  13     1065.43      928.70     24.54 o 
  -5   2  13       45.46       63.48      8.65 o 
  -4   2  13        6.52       21.03      6.37 o 
  -3   2  13        3.84        3.79      5.76 o 
  -2   2  13       87.15      205.89     16.04 o 
  -1   2  13      482.48      663.35     43.73 o 
   0   2  13      648.72      680.98     22.34 o 
   1   2  13        1.36        0.11      6.73 o 
   2   2  13      115.59      145.00     12.88 o 
   3   2  13     1119.48     1066.45     29.51 o 
   4   2  13      142.29      187.53     15.65 o 
   5   2  13      357.58      433.16     54.41 o 
   6   2  13      383.88      453.65     41.23 o 
   7   2  13      405.31      416.42     30.20 o 
 -14   3  13       16.56       42.32     11.98 o 
 -13   3  13      186.49      207.28     18.45 o 
 -12   3  13       38.01       40.03     11.54 o 
 -11   3  13       19.42       15.49      8.59 o 
 -10   3  13        5.99        9.36      9.28 o 
  -9   3  13       19.93       37.75     10.83 o 
  -8   3  13       13.29       68.23     20.08 o 
  -7   3  13       16.33       42.54     12.13 o 
  -6   3  13      393.87      350.60     16.66 o 
  -5   3  13      103.00      100.19     10.51 o 
  -4   3  13      112.50      145.05     11.74 o 
  -3   3  13       41.30       39.15      9.35 o 
  -2   3  13        1.31       42.35      8.93 o 
  -1   3  13      120.17      107.53     12.08 o 
   0   3  13      675.49      645.07     23.85 o 
   1   3  13      170.28      200.41     11.79 o 
   2   3  13        0.41        6.79      8.12 o 
   3   3  13       96.46       77.52      9.09 o 
   4   3  13        7.20       12.69      9.19 o 
   5   3  13       54.48      115.49     14.87 o 
   6   3  13      112.58      105.56     15.47 o 
 -12   4  13       13.40       -2.77     15.64 o 
 -11   4  13      118.69      150.22     24.90 o 
 -10   4  13       20.61       40.45     16.91 o 
  -9   4  13      117.29       79.89     19.92 o 
  -8   4  13      136.26      192.61     35.75 o 
  -7   4  13        9.90       22.64     11.86 o 
  -6   4  13      264.57      312.94     25.64 o 
  -5   4  13      239.54      228.94     24.52 o 
  -4   4  13        0.07      -10.70      9.50 o 
  -3   4  13       35.61       80.42     19.50 o 
  -2   4  13      351.37      402.14     30.26 o 
  -1   4  13       60.47       59.20     14.47 o 
   0   4  13      458.32      494.64     28.84 o 
   1   4  13        3.98       19.62     12.75 o 
   2   4  13      103.15      145.51     22.19 o 
   3   4  13        5.15       32.74     16.01 o 
   4   4  13        8.50       18.02     16.10 o 
  -9   5  13       23.99       28.20     27.74 o 
  -8   5  13       34.16       52.65     21.80 o 
  -7   5  13       27.38       30.44     13.67 o 
  -6   5  13      128.25      123.70     22.74 o 
  -5   5  13       14.24       90.93     21.84 o 
  -4   5  13       44.80       26.48     16.35 o 
  -3   5  13      128.96      127.67     24.31 o 
  -2   5  13        0.02       18.87     15.83 o 
  -1   5  13       97.91      104.96     23.24 o 
   0   5  13      152.60      155.77     25.83 o 
   1   5  13       53.04       82.34     22.29 o 
 -15   0  14        8.19        3.58     12.15 o 
 -14   0  14       18.46       57.68     14.49 o 
 -13   0  14     1162.53     1124.74     45.69 o 
 -12   0  14       39.14       29.24     10.67 o 
 -11   0  14       30.59       25.45     10.52 o 
 -10   0  14        2.45        9.63      8.02 o 
  -9   0  14      146.35      127.23     13.04 o 
  -8   0  14      451.62      410.76     19.47 o 
  -7   0  14      249.28      229.10     15.86 o 
  -6   0  14        9.13       13.45      9.17 o 
  -5   0  14       56.18       35.20     10.77 o 
  -4   0  14        7.71       17.46      9.11 o 
  -3   0  14      217.68      236.14     19.20 o 
  -2   0  14      141.01      155.78     16.48 o 
  -1   0  14      641.64      661.99     28.26 o 
   0   0  14       65.50       66.86     16.90 o 
   1   0  14       20.24       17.04     10.22 o 
   2   0  14      354.33      340.08     19.84 o 
   3   0  14        1.71       17.34      8.76 o 
   4   0  14      556.93      611.56     25.27 o 
   5   0  14      972.93      997.58     37.33 o 
   6   0  14      149.67      131.37     17.52 o 
 -15   1  14      125.46      148.22     15.92 o 
 -14   1  14      107.40      123.78     22.13 o 
 -13   1  14      271.26      305.81     17.83 o 
 -12   1  14        6.39        4.73      6.37 o 
 -11   1  14        5.04        5.72      6.37 o 
 -10   1  14       27.45       39.67      7.82 o 
  -9   1  14       49.56       32.95      6.94 o 
  -8   1  14       75.05       91.36      9.70 o 
  -7   1  14      713.54      616.71     19.17 o 
  -6   1  14      370.65      354.19     16.53 o 
  -5   1  14      166.89      176.02     11.80 o 
  -4   1  14        2.17        5.64      6.94 o 
  -3   1  14       98.17      108.22     11.48 o 
  -2   1  14      251.62      245.95     15.40 o 
  -1   1  14       68.38       71.41      9.20 o 
   0   1  14      133.19      157.17     11.72 o 
   1   1  14       20.67       34.30      7.68 o 
   2   1  14      150.57      154.94     12.01 o 
   3   1  14       41.16       43.36      8.71 o 
   4   1  14      200.24      216.98     17.99 o 
   5   1  14      135.84      163.12     16.73 o 
   6   1  14      559.73      657.83     37.94 o 
 -14   2  14      103.13      119.19     16.53 o 
 -13   2  14       26.51       36.15     12.47 o 
 -12   2  14       74.07       77.81     12.39 o 
 -11   2  14       67.71       58.47     10.19 o 
 -10   2  14       15.02       15.98      7.33 o 
  -9   2  14       19.17       17.68      9.68 o 
  -8   2  14        9.26       11.14      7.62 o 
  -7   2  14      237.60      195.69     13.06 o 
  -6   2  14      259.24      293.26     15.49 o 
  -5   2  14       18.54       12.74      7.04 o 
  -4   2  14        0.77        3.74      6.37 o 
  -3   2  14        8.94       18.72      7.27 o 
  -2   2  14      187.48      203.28     17.31 o 
  -1   2  14      252.15      315.54     19.57 o 
   0   2  14       30.80       25.37      9.48 o 
   1   2  14       31.24       17.31     10.38 o 
   2   2  14        0.03       21.93      9.21 o 
   3   2  14       30.94       34.34     15.28 o 
   4   2  14       79.19       54.36     13.27 o 
   5   2  14        5.71        6.01     10.74 o 
 -12   3  14        1.93        8.96     10.08 o 
 -11   3  14       62.56       33.89     11.99 o 
 -10   3  14        8.12       26.90     16.59 o 
  -9   3  14      111.71      114.80     20.19 o 
  -8   3  14       25.42       11.78      9.44 o 
  -7   3  14      110.43      135.60     15.34 o 
  -6   3  14      159.67      211.26     27.10 o 
  -5   3  14        8.51        5.61      7.01 o 
  -4   3  14       58.91       46.49     14.14 o 
  -3   3  14       23.73       19.58      8.53 o 
  -2   3  14      455.95      450.25     21.27 o 
  -1   3  14      320.92      351.34     19.34 o 
   0   3  14       78.34       73.68     16.74 o 
   1   3  14      368.83      362.82     22.35 o 
   2   3  14       36.53       56.87     12.84 o 
   3   3  14       40.92       29.75     15.17 o 
   4   3  14       37.19       33.93     11.67 o 
 -10   4  14        8.72       10.27     24.06 o 
  -9   4  14       15.21       34.03     27.74 o 
  -8   4  14      263.78      301.80     31.15 o 
  -7   4  14       25.47       28.94     17.28 o 
  -6   4  14      254.63      270.10     60.89 o 
  -5   4  14       15.74       17.48     16.01 o 
  -4   4  14        0.12        5.24     11.32 o 
  -3   4  14       32.19       35.46     35.64 o 
  -2   4  14        2.36       -7.28     13.74 o 
  -1   4  14      487.96      637.68     43.24 o 
   0   4  14       99.49      109.43     22.96 o 
   1   4  14        6.62        5.31     14.53 o 
 -13   1  15        1.54       10.33      8.84 o 
 -12   1  15        6.76       11.51      8.64 o 
 -11   1  15       62.25       76.78     13.39 o 
 -10   1  15       95.95       89.66     11.01 o 
  -9   1  15       18.49       21.93      6.92 o 
  -8   1  15      347.30      331.71     15.95 o 
  -7   1  15      170.48      194.03     13.10 o 
  -6   1  15        9.80       10.85      7.00 o 
  -5   1  15       24.29       32.46      8.03 o 
  -4   1  15       46.41       47.49     10.62 o 
  -3   1  15      475.81      461.91     20.62 o 
  -2   1  15      139.72      158.79     12.31 o 
  -1   1  15        0.28        3.46      6.72 o 
   0   1  15       24.34        8.03     10.15 o 
   1   1  15       35.32       41.18     11.48 o 
   2   1  15       49.41       49.79     12.12 o 
   3   1  15      142.28      133.29     18.93 o 
 -11   2  15       56.66       37.21      9.71 o 
 -10   2  15        1.53       -4.68      7.40 o 
  -9   2  15       42.87       25.34     10.29 o 
  -8   2  15      190.40      181.22     16.23 o 
  -7   2  15        2.18        6.37      7.89 o 
  -6   2  15       65.11       91.54     11.84 o 
  -5   2  15       61.26       81.12     11.71 o 
  -4   2  15       63.45       45.16     10.12 o 
  -3   2  15      222.27      201.69     16.40 o 
  -2   2  15      172.09      202.12     20.22 o 
  -1   2  15      127.31       98.21     12.55 o 
   0   2  15      182.69      193.97     25.53 o 
   1   2  15       28.00        4.83     10.33 o 
   2   2  15       91.22       66.62     14.80 o 
  -9   3  15        7.11        5.51     11.89 o 
  -8   3  15      121.00      111.04     36.63 o 
  -7   3  15        5.48        5.67     12.19 o 
  -6   3  15        3.47        4.47     11.58 o 
  -5   3  15       55.48       65.11     15.41 o 
  -4   3  15       27.33       19.58     13.02 o 
  -3   3  15      260.51      284.37     87.25 o 
  -2   3  15        2.13      -18.32     11.80 o 
  -1   3  15       69.15       98.99     17.11 o 
   0   3  15        2.37       21.28     19.93 o 
 -10   0  16       18.88       27.11     20.12 o 
  -9   0  16      536.37      600.52     30.12 o 
  -8   0  16      197.84      273.56     22.16 o 
  -7   0  16      899.19     1026.73     38.00 o 
  -6   0  16       48.43       77.74     19.10 o 
  -5   0  16       43.23       40.46     29.77 o 
  -4   0  16        0.82       21.90     14.98 o 
  -3   0  16        4.08      290.53     29.30 o 
  -2   0  16      299.89      329.73     67.55 o 
  -1   0  16      649.89      834.05     44.57 o 
   0   0  16       23.11       32.63     16.12 o 
  -9   1  16      148.27      125.95     12.71 o 
  -8   1  16        6.18        3.72      7.96 o 
  -7   1  16        1.04       45.22     10.37 o 
  -6   1  16        0.84       73.89     11.84 o 
  -5   1  16       63.54       86.12     12.72 o 
  -4   1  16      250.27      240.46     16.27 o 
  -3   1  16       62.19      116.52     16.04 o 
  -2   1  16        3.42        0.01      9.28 o 
  -1   1  16        5.30       55.36     12.98 o 
  -7   2  16      146.89      166.05     15.14 o 
  -6   2  16       24.75       44.87     10.45 o 
  -5   2  16       28.64       52.82     10.92 o 
  -4   2  16        1.90       14.38      9.11 o 
  -3   2  16        9.34       58.07     11.27 o 
